# Supplementary material for: Crystal structure and Hirshfeld surface analysis of aqua­bis­(nicotinamide-κN)bis­(4-sulfamoylbenzoato-κO 1)copper(II)
Source: Acta Crystallogr E Crystallogr Commun. 2018 Jan 1;74(Pt 1):45–50. doi: 10.1107/S2056989017017765 (PMC5778483; doi:10.1107/S2056989017017765)
Supplement: Supplementary file 1 [file e-74-00045-sup1.cif]

##############################################################################
#                                                                            #
# This CIF contains the data in a paper accepted for publication in          #
# Acta Crystallographica Section E. It conforms to the requirements of       #
# Notes for Authors for Acta Crystallographica Section E, and has been       #
# peer reviewed under the auspices of the IUCr Commission on Journals.       #
#                                                                            #
# Full details of the Crystallographic Information File format               #
# are given in the paper "The Crystallographic Information File (CIF):       #
# a New Standard Archive File for Crystallography" by S. R. Hall, F. H.      #
# Allen and I. D. Brown [Acta Cryst. (1991), A47, 655-685].                  #
#                                                                            #
# The current version of the core CIF dictionary is obtainable from          #
# ftp://ftp.iucr.org/pub/cif_core.dic.                                       #
#                                                                            #
# Software is freely available for graphical display of the structure(s)     #
# in this CIF. For information consult the CIF software page                 #
# http://www.iucr.org/resources/cif/software.                                #
#                                                                            #
# This file may be used for bona fide research purposes within the           #
# scientific community so long as proper attribution is given to the journal # 
# article from which it was obtained.                                        #
#                                                                            #
##############################################################################
data_I
_database_code_depnum_ccdc_archive 'CCDC 1810805'
_audit_creation_method     SHELXL-97
_chemical_name_systematic
;
Aquabis(nicotinamide-\k<i>N</i>)bis(4-sulfamoylbenzoato-\k<i>O</i>^1^)copper(II)
;
_chemical_name_common     ?
_chemical_formula_moiety     'C26 H26 Cu N6 O11 S2'
_chemical_formula_sum     'C26 H26 Cu N6 O11 S2'
_chemical_formula_iupac     '[Cu (C7 H6 N O4 S)2 (C6 H6 N2 O)2 (H2 O)]'
_chemical_formula_weight     726.20
_chemical_melting_point     ?
_symmetry_cell_setting     monoclinic
_symmetry_space_group_name_H-M     'C 2/c'
_symmetry_space_group_name_Hall     '-C 2yc'
loop_
    _symmetry_equiv_pos_as_xyz
    'x, y, z'
    '-x, y, -z+1/2'
    'x+1/2, y+1/2, z'
    '-x+1/2, y+1/2, -z+1/2'
    '-x, -y, -z'
    'x, -y, z-1/2'
    '-x+1/2, -y+1/2, -z'
    'x+1/2, -y+1/2, z-1/2'
_cell_length_a     24.2353(4)
_cell_length_b     5.6080(2)
_cell_length_c     24.9702(4)
_cell_angle_alpha     90.00
_cell_angle_beta     118.027(11)
_cell_angle_gamma     90.00
_cell_volume     2995.7(3)
_cell_formula_units_Z     4
_cell_measurement_reflns_used     9671
_cell_measurement_theta_min     3.22
_cell_measurement_theta_max     26.53
_cell_measurement_temperature     296(2)
_exptl_crystal_description     block
_exptl_crystal_colour     blue
_exptl_crystal_size_max     0.22
_exptl_crystal_size_mid     0.17
_exptl_crystal_size_min     0.15
_exptl_crystal_density_diffrn     1.610
_exptl_crystal_density_meas     ?
_exptl_crystal_density_method     'not measured'
_exptl_crystal_F_000     1492
_exptl_absorpt_coefficient_mu     0.939
_exptl_absorpt_correction_type     multi-scan
_exptl_absorpt_process_details
;
(SADABS; Bruker, 2012)
;
_exptl_absorpt_correction_T_min     0.812
_exptl_absorpt_correction_T_max     0.853
_exptl_special_details     ?
_diffrn_ambient_temperature     296(2)
_diffrn_radiation_type     MoK\a
_diffrn_radiation_wavelength     0.71073
_diffrn_radiation_source     'fine-focus sealed tube'
_diffrn_radiation_monochromator     graphite
_diffrn_measurement_device_type     'Bruker APEXII CCD'
_diffrn_measurement_method     '\f and \w scans'
_diffrn_detector_area_resol_mean     ?
_diffrn_reflns_number     26534
_diffrn_reflns_av_R_equivalents     0.0492
_diffrn_reflns_av_sigmaI/netI     0.0333
_diffrn_reflns_theta_min     3.22
_diffrn_reflns_theta_max     26.47
_diffrn_reflns_theta_full     26.47
_diffrn_measured_fraction_theta_max     0.995
_diffrn_measured_fraction_theta_full     0.995
_diffrn_reflns_limit_h_min     -30
_diffrn_reflns_limit_h_max     30
_diffrn_reflns_limit_k_min     -6
_diffrn_reflns_limit_k_max     7
_diffrn_reflns_limit_l_min     -31
_diffrn_reflns_limit_l_max     31
_diffrn_standards_number     ?
_diffrn_standards_interval_count     ?
_diffrn_standards_interval_time     ?
_diffrn_standards_decay_%     ?
_refine_special_details
;
 Refinement of F^2^ against ALL reflections.  The weighted R-factor wR and
 goodness of fit S are based on F^2^, conventional R-factors R are based
 on F, with F set to zero for negative F^2^. The threshold expression of
 F^2^ > 2sigma(F^2^) is used only for calculating R-factors(gt) etc. and is
 not relevant to the choice of reflections for refinement.  R-factors based
 on F^2^ are statistically about twice as large as those based on F, and R-
 factors based on ALL data will be even larger.
;
_reflns_number_total     3069
_reflns_number_gt     2535
_reflns_threshold_expression     I>2sigma(I)
_refine_ls_structure_factor_coef     Fsqd
_refine_ls_matrix_type     full
_refine_ls_R_factor_all     0.0652
_refine_ls_R_factor_gt     0.0477
_refine_ls_wR_factor_gt     0.0958
_refine_ls_wR_factor_ref     0.1087
_refine_ls_goodness_of_fit_ref     1.099
_refine_ls_restrained_S_all     1.099
_refine_ls_number_reflns     3069
_refine_ls_number_parameters     227
_refine_ls_number_restraints     0
_refine_ls_hydrogen_treatment     mixed
_refine_ls_weighting_scheme     calc
_refine_ls_weighting_details
        'calc w=1/[\s^2^(Fo^2^)+(0.0186P)^2^+15.4435P] where P=(Fo^2^+2Fc^2^)/3'
_atom_sites_solution_hydrogens     geom
_atom_sites_solution_primary     direct
_atom_sites_solution_secondary     difmap
_refine_ls_shift/su_max     0.000
_refine_ls_shift/su_mean     0.000
_refine_diff_density_max     0.498
_refine_diff_density_min     -0.576
_refine_ls_extinction_method     none
_refine_ls_extinction_coef     ?
loop_
    _atom_type_symbol
    _atom_type_description
    _atom_type_scat_dispersion_real
    _atom_type_scat_dispersion_imag
    _atom_type_scat_source
    'C' 'C' 0.0033 0.0016
                         'International Tables Vol C Tables 4.2.6.8 and 6.1.1.4'
    'H' 'H' 0.0000 0.0000
                         'International Tables Vol C Tables 4.2.6.8 and 6.1.1.4'
    'Cu' 'Cu' 0.3201 1.2651
                         'International Tables Vol C Tables 4.2.6.8 and 6.1.1.4'
    'N' 'N' 0.0061 0.0033
                         'International Tables Vol C Tables 4.2.6.8 and 6.1.1.4'
    'O' 'O' 0.0106 0.0060
                         'International Tables Vol C Tables 4.2.6.8 and 6.1.1.4'
    'S' 'S' 0.1246 0.1234
                         'International Tables Vol C Tables 4.2.6.8 and 6.1.1.4'
_computing_data_collection
;
<i>APEX2</i> (Bruker, 2012)
;
_computing_cell_refinement
;
<i>SAINT</i> (Bruker, 2012)
;
_computing_data_reduction
;
<i>SAINT</i> (Bruker, 2012)
;
_computing_structure_solution
;
<i>SHELXS97</i> (Sheldrick, 2008)
;
_computing_structure_refinement
;
<i>SHELXL97</i> (Sheldrick, 2008)
;
_computing_molecular_graphics
;
<i>ORTEP-3 for Windows</i> (Farrugia, 2012)
;
_computing_publication_material
;
WinGX (Farrugia, 2012) and PLATON (Spek, 2015)
;
loop_
    _atom_site_type_symbol
    _atom_site_label
    _atom_site_fract_x
    _atom_site_fract_y
    _atom_site_fract_z
    _atom_site_U_iso_or_equiv
    _atom_site_adp_type
    _atom_site_calc_flag
    _atom_site_refinement_flags
    _atom_site_occupancy
    _atom_site_symmetry_multiplicity
    _atom_site_disorder_assembly
    _atom_site_disorder_group
    Cu Cu1 0.5000 0.37776(10) 0.7500 0.02603(16) Uani d S 1 2 . .
    S S1 0.24180(5) 0.3629(2) 0.89016(5) 0.0522(3) Uani d . 1 1 . .
    O O1 0.40911(14) -0.0206(5) 0.75744(16) 0.0598(9) Uani d . 1 1 . .
    O O2 0.41703(10) 0.3706(4) 0.74704(10) 0.0324(5) Uani d . 1 1 . .
    O O3 0.28139(15) 0.2819(9) 0.95048(13) 0.0852(13) Uani d . 1 1 . .
    O O4 0.22142(16) 0.6045(7) 0.87921(18) 0.0791(11) Uani d . 1 1 . .
    O O5 0.52585(16) 0.8045(7) 0.56765(14) 0.0885(13) Uani d . 1 1 . .
    O O6 0.5000 0.7606(7) 0.7500 0.0580(13) Uani d S 1 2 . .
    H H61 0.475(2) 0.848(8) 0.755(2) 0.066(15) Uiso d . 1 1 . .
    N N1 0.46156(12) 0.3576(5) 0.65848(12) 0.0310(6) Uani d . 1 1 . .
    N N2 0.4387(3) 0.7680(9) 0.48231(18) 0.0793(16) Uani d . 1 1 . .
    H H21 0.449(2) 0.875(10) 0.469(2) 0.073(17) Uiso d . 1 1 . .
    H H22 0.402(3) 0.725(14) 0.465(3) 0.14(3) Uiso d . 1 1 . .
    N N3 0.18052(17) 0.1999(9) 0.86238(19) 0.0613(11) Uani d . 1 1 . .
    H H31 0.153(3) 0.239(11) 0.825(3) 0.092 Uiso d . 1 1 . .
    H H32 0.191(3) 0.041(11) 0.874(3) 0.092 Uiso d . 1 1 . .
    C C1 0.39732(15) 0.1892(6) 0.76359(16) 0.0330(7) Uani d . 1 1 . .
    C C2 0.35674(14) 0.2360(6) 0.79293(14) 0.0268(6) Uani d . 1 1 . .
    C C3 0.35135(16) 0.0600(6) 0.82907(16) 0.0349(8) Uani d . 1 1 . .
    H H3 0.3721 -0.0843 0.8340 0.042 Uiso calc R 1 1 . .
    C C4 0.31532(16) 0.0973(7) 0.85791(16) 0.0391(8) Uani d . 1 1 . .
    H H4 0.3121 -0.0201 0.8826 0.047 Uiso calc R 1 1 . .
    C C5 0.28411(15) 0.3119(7) 0.84941(15) 0.0348(8) Uani d . 1 1 . .
    C C6 0.28860(16) 0.4881(7) 0.81305(16) 0.0379(8) Uani d . 1 1 . .
    H H6 0.2667 0.6303 0.8071 0.045 Uiso calc R 1 1 . .
    C C7 0.32605(15) 0.4514(6) 0.78542(16) 0.0344(8) Uani d . 1 1 . .
    H H7 0.3305 0.5712 0.7620 0.041 Uiso calc R 1 1 . .
    C C8 0.47946(16) 0.5133(6) 0.62909(15) 0.0328(7) Uani d . 1 1 . .
    H H8 0.5116 0.6192 0.6518 0.039 Uiso calc R 1 1 . .
    C C9 0.45234(16) 0.5243(7) 0.56628(15) 0.0368(8) Uani d . 1 1 . .
    C C10 0.40550(18) 0.3622(8) 0.53334(17) 0.0499(10) Uani d . 1 1 . .
    H H10 0.3865 0.3632 0.4912 0.060 Uiso calc R 1 1 . .
    C C11 0.38710(19) 0.1995(8) 0.56309(18) 0.0523(10) Uani d . 1 1 . .
    H H11 0.3558 0.0892 0.5414 0.063 Uiso calc R 1 1 . .
    C C12 0.41574(16) 0.2027(7) 0.62562(16) 0.0392(8) Uani d . 1 1 . .
    H H12 0.4029 0.0940 0.6457 0.047 Uiso calc R 1 1 . .
    C C13 0.47507(18) 0.7119(7) 0.53885(16) 0.0433(9) Uani d . 1 1 . .
loop_
    _atom_site_aniso_label
    _atom_site_aniso_U_11
    _atom_site_aniso_U_22
    _atom_site_aniso_U_33
    _atom_site_aniso_U_12
    _atom_site_aniso_U_13
    _atom_site_aniso_U_23
    Cu1 0.0283(3) 0.0251(3) 0.0346(3) 0.000 0.0230(2) 0.000
    S1 0.0401(5) 0.0787(8) 0.0529(6) -0.0098(5) 0.0344(5) -0.0187(6)
    O1 0.0730(19) 0.0313(15) 0.112(3) 0.0088(14) 0.074(2) -0.0004(16)
    O2 0.0299(11) 0.0354(13) 0.0409(12) -0.0012(10) 0.0242(10) 0.0018(11)
    O3 0.061(2) 0.159(4) 0.0415(16) -0.010(2) 0.0294(15) -0.012(2)
    O4 0.079(2) 0.076(2) 0.118(3) -0.0090(19) 0.076(2) -0.032(2)
    O5 0.077(2) 0.113(3) 0.0510(18) -0.054(2) 0.0096(17) 0.0285(19)
    O6 0.062(3) 0.0222(19) 0.125(4) 0.000 0.073(3) 0.000
    N1 0.0304(13) 0.0338(15) 0.0363(14) -0.0026(12) 0.0218(12) 0.0023(12)
    N2 0.088(3) 0.082(3) 0.041(2) -0.037(3) 0.007(2) 0.024(2)
    N3 0.042(2) 0.086(3) 0.070(2) -0.011(2) 0.0388(19) -0.007(2)
    C1 0.0293(16) 0.0304(18) 0.0480(19) -0.0003(14) 0.0253(15) 0.0002(15)
    C2 0.0242(14) 0.0255(16) 0.0349(16) -0.0009(13) 0.0173(13) -0.0004(13)
    C3 0.0351(17) 0.0266(17) 0.048(2) 0.0040(14) 0.0236(16) 0.0042(15)
    C4 0.0406(19) 0.042(2) 0.0438(19) -0.0010(16) 0.0271(17) 0.0084(17)
    C5 0.0261(16) 0.048(2) 0.0380(18) -0.0042(15) 0.0215(15) -0.0063(16)
    C6 0.0343(17) 0.0341(19) 0.053(2) 0.0072(15) 0.0268(17) -0.0018(17)
    C7 0.0366(18) 0.0305(17) 0.0442(19) 0.0062(14) 0.0257(16) 0.0064(15)
    C8 0.0365(17) 0.0331(18) 0.0324(17) -0.0041(15) 0.0191(14) 0.0028(14)
    C9 0.0379(18) 0.0387(19) 0.0351(18) -0.0036(16) 0.0183(15) 0.0030(16)
    C10 0.049(2) 0.062(3) 0.0333(18) -0.017(2) 0.0154(17) -0.0004(19)
    C11 0.052(2) 0.058(3) 0.044(2) -0.023(2) 0.0201(19) -0.007(2)
    C12 0.0397(19) 0.040(2) 0.046(2) -0.0100(16) 0.0270(17) 0.0002(17)
    C13 0.050(2) 0.046(2) 0.0348(19) -0.0064(18) 0.0214(17) 0.0045(17)
_geom_special_details
;
 All esds (except the esd in the dihedral angle between two l.s. planes)
 are estimated using the full covariance matrix.  The cell esds are taken
 into account individually in the estimation of esds in distances, angles
 and torsion angles; correlations between esds in cell parameters are only
 used when they are defined by crystal symmetry.  An approximate (isotropic)
 treatment of cell esds is used for estimating esds involving l.s. planes.
;
loop_
    _geom_bond_atom_site_label_1
    _geom_bond_atom_site_label_2
    _geom_bond_site_symmetry_2
    _geom_bond_distance
    _geom_bond_publ_flag
    Cu1 O2 . 1.978(2) ?
    Cu1 O2 2_656 1.978(2) ?
    Cu1 N1 . 2.025(3) ?
    Cu1 N1 2_656 2.025(3) ?
    Cu1 O6 . 2.147(4) ?
    S1 O4 . 1.424(4) ?
    S1 O3 . 1.428(3) ?
    S1 N3 . 1.598(4) ?
    S1 C5 . 1.775(3) ?
    O1 C1 . 1.237(4) ?
    O2 C1 . 1.273(4) ?
    O5 C13 . 1.212(5) ?
    O6 H61 . 0.83(4) ?
    N1 C8 . 1.337(4) ?
    N1 C12 . 1.344(4) ?
    N2 C13 . 1.303(5) ?
    N2 H21 . 0.78(6) ?
    N2 H22 . 0.82(7) ?
    N3 H31 . 0.88(5) ?
    N3 H32 . 0.93(6) ?
    C1 C2 . 1.500(4) ?
    C2 C7 . 1.384(4) ?
    C2 C3 . 1.384(5) ?
    C3 C4 . 1.384(5) ?
    C3 H3 . 0.9300 ?
    C4 C5 . 1.384(5) ?
    C4 H4 . 0.9300 ?
    C5 C6 . 1.380(5) ?
    C6 C7 . 1.389(5) ?
    C6 H6 . 0.9300 ?
    C7 H7 . 0.9300 ?
    C8 C9 . 1.388(5) ?
    C8 H8 . 0.9300 ?
    C9 C10 . 1.383(5) ?
    C9 C13 . 1.495(5) ?
    C10 C11 . 1.377(5) ?
    C10 H10 . 0.9300 ?
    C11 C12 . 1.379(5) ?
    C11 H11 . 0.9300 ?
    C12 H12 . 0.9300 ?
loop_
    _geom_angle_atom_site_label_1
    _geom_angle_atom_site_label_2
    _geom_angle_atom_site_label_3
    _geom_angle_site_symmetry_1
    _geom_angle_site_symmetry_3
    _geom_angle
    _geom_angle_publ_flag
    O2 Cu1 O2 . 2_656 177.67(14) ?
    O2 Cu1 N1 . . 92.08(10) ?
    O2 Cu1 N1 2_656 . 87.79(10) ?
    O2 Cu1 N1 . 2_656 87.79(10) ?
    O2 Cu1 N1 2_656 2_656 92.08(10) ?
    N1 Cu1 N1 . 2_656 173.61(16) ?
    O2 Cu1 O6 . . 91.16(7) ?
    O2 Cu1 O6 2_656 . 91.16(7) ?
    N1 Cu1 O6 . . 93.20(8) ?
    N1 Cu1 O6 2_656 . 93.20(8) ?
    O4 S1 O3 . . 120.4(3) ?
    O4 S1 N3 . . 107.1(2) ?
    O3 S1 N3 . . 107.6(2) ?
    O4 S1 C5 . . 106.55(19) ?
    O3 S1 C5 . . 105.69(18) ?
    N3 S1 C5 . . 109.17(19) ?
    C1 O2 Cu1 . . 122.3(2) ?
    Cu1 O6 H61 . . 126(3) ?
    C8 N1 C12 . . 118.4(3) ?
    C8 N1 Cu1 . . 119.1(2) ?
    C12 N1 Cu1 . . 122.3(2) ?
    C13 N2 H21 . . 117(4) ?
    C13 N2 H22 . . 122(5) ?
    H21 N2 H22 . . 118(6) ?
    S1 N3 H31 . . 113(4) ?
    S1 N3 H32 . . 110(4) ?
    H31 N3 H32 . . 122(6) ?
    O1 C1 O2 . . 125.2(3) ?
    O1 C1 C2 . . 118.0(3) ?
    O2 C1 C2 . . 116.8(3) ?
    C7 C2 C3 . . 120.1(3) ?
    C7 C2 C1 . . 121.4(3) ?
    C3 C2 C1 . . 118.6(3) ?
    C4 C3 C2 . . 120.5(3) ?
    C4 C3 H3 . . 119.8 ?
    C2 C3 H3 . . 119.8 ?
    C5 C4 C3 . . 119.0(3) ?
    C5 C4 H4 . . 120.5 ?
    C3 C4 H4 . . 120.5 ?
    C6 C5 C4 . . 121.1(3) ?
    C6 C5 S1 . . 120.5(3) ?
    C4 C5 S1 . . 118.3(3) ?
    C5 C6 C7 . . 119.5(3) ?
    C5 C6 H6 . . 120.3 ?
    C7 C6 H6 . . 120.3 ?
    C2 C7 C6 . . 119.8(3) ?
    C2 C7 H7 . . 120.1 ?
    C6 C7 H7 . . 120.1 ?
    N1 C8 C9 . . 123.1(3) ?
    N1 C8 H8 . . 118.5 ?
    C9 C8 H8 . . 118.5 ?
    C10 C9 C8 . . 117.6(3) ?
    C10 C9 C13 . . 124.5(3) ?
    C8 C9 C13 . . 117.9(3) ?
    C11 C10 C9 . . 119.9(3) ?
    C11 C10 H10 . . 120.1 ?
    C9 C10 H10 . . 120.1 ?
    C10 C11 C12 . . 119.0(4) ?
    C10 C11 H11 . . 120.5 ?
    C12 C11 H11 . . 120.5 ?
    N1 C12 C11 . . 122.1(3) ?
    N1 C12 H12 . . 118.9 ?
    C11 C12 H12 . . 118.9 ?
    O5 C13 N2 . . 121.3(4) ?
    O5 C13 C9 . . 121.3(3) ?
    N2 C13 C9 . . 117.4(4) ?
loop_
    _geom_torsion_atom_site_label_1
    _geom_torsion_atom_site_label_2
    _geom_torsion_atom_site_label_3
    _geom_torsion_atom_site_label_4
    _geom_torsion_site_symmetry_1
    _geom_torsion_site_symmetry_2
    _geom_torsion_site_symmetry_3
    _geom_torsion_site_symmetry_4
    _geom_torsion
    _geom_torsion_publ_flag
    N1 Cu1 O2 C1 . . . . 107.8(3) ?
    N1 Cu1 O2 C1 2_656 . . . -65.8(3) ?
    O6 Cu1 O2 C1 . . . . -158.9(2) ?
    O2 Cu1 N1 C8 . . . . 130.0(3) ?
    O2 Cu1 N1 C8 2_656 . . . -52.3(3) ?
    O6 Cu1 N1 C8 . . . . 38.8(2) ?
    O2 Cu1 N1 C12 . . . . -45.7(3) ?
    O2 Cu1 N1 C12 2_656 . . . 132.0(3) ?
    O6 Cu1 N1 C12 . . . . -137.0(3) ?
    Cu1 O2 C1 O1 . . . . -33.8(5) ?
    Cu1 O2 C1 C2 . . . . 146.0(2) ?
    O1 C1 C2 C7 . . . . -160.2(4) ?
    O2 C1 C2 C7 . . . . 19.9(5) ?
    O1 C1 C2 C3 . . . . 21.1(5) ?
    O2 C1 C2 C3 . . . . -158.8(3) ?
    C7 C2 C3 C4 . . . . 0.1(5) ?
    C1 C2 C3 C4 . . . . 178.8(3) ?
    C2 C3 C4 C5 . . . . 0.8(5) ?
    C3 C4 C5 C6 . . . . -0.2(5) ?
    C3 C4 C5 S1 . . . . -176.5(3) ?
    O4 S1 C5 C6 . . . . -3.5(4) ?
    O3 S1 C5 C6 . . . . -132.7(3) ?
    N3 S1 C5 C6 . . . . 111.8(3) ?
    O4 S1 C5 C4 . . . . 172.7(3) ?
    O3 S1 C5 C4 . . . . 43.5(4) ?
    N3 S1 C5 C4 . . . . -72.0(3) ?
    C4 C5 C6 C7 . . . . -1.3(5) ?
    S1 C5 C6 C7 . . . . 174.9(3) ?
    C3 C2 C7 C6 . . . . -1.6(5) ?
    C1 C2 C7 C6 . . . . 179.7(3) ?
    C5 C6 C7 C2 . . . . 2.2(5) ?
    C12 N1 C8 C9 . . . . 0.9(5) ?
    Cu1 N1 C8 C9 . . . . -175.0(3) ?
    N1 C8 C9 C10 . . . . -1.3(6) ?
    N1 C8 C9 C13 . . . . 178.0(3) ?
    C8 C9 C10 C11 . . . . 0.6(6) ?
    C13 C9 C10 C11 . . . . -178.6(4) ?
    C9 C10 C11 C12 . . . . 0.4(7) ?
    C8 N1 C12 C11 . . . . 0.2(5) ?
    Cu1 N1 C12 C11 . . . . 176.0(3) ?
    C10 C11 C12 N1 . . . . -0.8(6) ?
    C10 C9 C13 O5 . . . . -159.7(5) ?
    C8 C9 C13 O5 . . . . 21.1(6) ?
    C10 C9 C13 N2 . . . . 18.7(7) ?
    C8 C9 C13 N2 . . . . -160.4(4) ?
loop_
    _geom_hbond_atom_site_label_D
    _geom_hbond_atom_site_label_H
    _geom_hbond_atom_site_label_A
    _geom_hbond_site_symmetry_A
    _geom_hbond_distance_DH
    _geom_hbond_distance_HA
    _geom_hbond_distance_DA
    _geom_hbond_angle_DHA
    _geom_hbond_publ_flag
    N2 H21 O5 5_676 0.78(5) 2.23(5) 3.009(7) 176(5) yes
    N3 H31 O1 4_556 0.88(7) 2.33(7) 3.165(6) 159(6) yes
    N3 H32 O4 1_545 0.93(6) 2.54(6) 3.452(6) 165(6) yes
    O6 H61 O1 1_565 0.83(5) 1.79(5) 2.603(4) 167(4) yes
data_global
_journal_date_recd_electronic     2017-12-12
_journal_date_accepted     2017-12-12
_journal_name_full     'Acta Crystallographica, Section E'
_journal_year     2018
_journal_volume     74
_journal_issue      1
_journal_page_first     0
_journal_page_last     0
_journal_paper_category     GM
_journal_paper_doi     10.1107/S2056989017017765
_journal_coeditor_code     XU5914
_publ_contact_author
;
Dr. Tuncer H\"okelek
Hacettepe University
Department of Physics
06800 Beytepe
Ankara
Turkey
;
_publ_contact_author_email     merzifon@hacettepe.edu.tr
_publ_contact_author_fax     '90(312)2352550'
_publ_contact_author_phone     '90(312)2977242'
_publ_section_title
;\
Crystal structure and Hirshfeld surface analysis of
aquabis(nicotinamide-\k<i>N</i>)bis(4-sulfamoylbenzoato-\k<i>O</i>^1^)\
copper(II)
;
loop_
    _publ_author_name
    _publ_author_address
    'H\"okelek, Tuncer'
;
Department of Physics
Hacettepe University
06800 Beytepe
Ankara
Turkey
;
    'Yavuz, Vijdan'
;
Department of Chemistry
Kafkas University
36100 Kars
Turkey
;
    'Dal, Hakan'
;
Department of Chemistry
Anadolu University
26470 Yeniba\(glar
Eski\,sehir
Turkey
;
    'Necefo\(glu, Hacali'
;
Department of Chemistry
Kafkas University
36100 Kars
Turkey
International Scientific Research Centre
Baku State University
1148 Baku
Azerbaijan
;
_publ_section_synopsis
;
The Cu^II^ cation, located on a twofold rotation axis, is coordinated by two
4-sulfamoylbenzoate anions, two nicotinamide (NA) molecules and one water
molecule in a slightly distorted square-pyramidal geometry.
;
_iucr_refine_instructions_details
;
TITL 000_a.res in C2/c
CELL  0.71073  24.2353   5.6080  24.9702   90.000  118.027   90.000
ZERR     4.00   0.0004   0.0002   0.0004    0.000    0.011    0.000
LATT   7
SYMM  - X,   Y, 1/2 - Z
SFAC  C    H    CU   N    O    S
UNIT  104  104  4    24   44   8
MERG   2
OMIT    -4.00 180.00
FMAP   2
PLAN   20
ACTA
BOND   $H
CONF
LIST   4
L.S.  10
WGHT    0.018600   15.443500
FVAR       0.20255
CU1   3    0.500000    0.377759    0.750000    10.50000    0.02827    0.02507 =
         0.03464    0.00000    0.02298    0.00000
S1    6    0.241796    0.362933    0.890160    11.00000    0.04005    0.07865 =
         0.05290   -0.01867    0.03436   -0.00978
O1    5    0.409113   -0.020588    0.757443    11.00000    0.07304    0.03125 =
         0.11212   -0.00044    0.07407    0.00884
O2    5    0.417031    0.370597    0.747040    11.00000    0.02987    0.03544 =
         0.04090    0.00177    0.02419   -0.00119
O3    5    0.281394    0.281857    0.950477    11.00000    0.06126    0.15921 =
         0.04154   -0.01231    0.02938   -0.01031
O4    5    0.221422    0.604510    0.879206    11.00000    0.07871    0.07558 =
         0.11826   -0.03197    0.07559   -0.00896
O5    5    0.525851    0.804450    0.567654    11.00000    0.07686    0.11289 =
         0.05098    0.02847    0.00959   -0.05382
O6    5    0.500000    0.760607    0.750000    10.50000    0.06162    0.02224 =
         0.12522    0.00000    0.07286    0.00000
N1    4    0.461563    0.357621    0.658479    11.00000    0.03043    0.03378 =
         0.03626    0.00234    0.02177   -0.00265
N2    4    0.438741    0.767972    0.482308    11.00000    0.08761    0.08186 =
         0.04083    0.02387    0.00733   -0.03745
N3    4    0.180523    0.199856    0.862383    11.00000    0.04230    0.08623 =
         0.07020   -0.00675    0.03879   -0.01148
H31   2    0.153374    0.239098    0.825260    11.00000   -1.50000
H32   2    0.191479    0.041056    0.873828    11.00000   -1.50000
C1    1    0.397316    0.189206    0.763587    11.00000    0.02925    0.03044 =
         0.04801    0.00022    0.02529   -0.00028
C2    1    0.356740    0.236007    0.792928    11.00000    0.02420    0.02547 =
         0.03488   -0.00039    0.01731   -0.00093
C3    1    0.351355    0.060031    0.829072    11.00000    0.03513    0.02656 =
         0.04791    0.00418    0.02358    0.00401
AFIX  43
H3    2    0.372102   -0.084305    0.834017    11.00000   -1.20000
AFIX   0
C4    1    0.315316    0.097322    0.857908    11.00000    0.04062    0.04165 =
         0.04376    0.00842    0.02710   -0.00104
AFIX  43
H4    2    0.312123   -0.020074    0.882616    11.00000   -1.20000
AFIX   0
C5    1    0.284112    0.311946    0.849411    11.00000    0.02607    0.04813 =
         0.03804   -0.00630    0.02149   -0.00422
C6    1    0.288604    0.488137    0.813053    11.00000    0.03427    0.03414 =
         0.05282   -0.00179    0.02679    0.00725
AFIX  43
H6    2    0.266733    0.630334    0.807096    11.00000   -1.20000
AFIX   0
C7    1    0.326053    0.451420    0.785420    11.00000    0.03665    0.03051 =
         0.04424    0.00641    0.02568    0.00616
AFIX  43
H7    2    0.330489    0.571163    0.761958    11.00000   -1.20000
AFIX   0
C8    1    0.479464    0.513327    0.629094    11.00000    0.03648    0.03305 =
         0.03236    0.00281    0.01915   -0.00411
AFIX  43
H8    2    0.511578    0.619188    0.651797    11.00000   -1.20000
AFIX   0
C9    1    0.452343    0.524309    0.566281    11.00000    0.03789    0.03871 =
         0.03507    0.00302    0.01825   -0.00358
C10   1    0.405505    0.362246    0.533335    11.00000    0.04949    0.06203 =
         0.03334   -0.00044    0.01539   -0.01728
AFIX  43
H10   2    0.386488    0.363225    0.491171    11.00000   -1.20000
AFIX   0
C11   1    0.387101    0.199537    0.563085    11.00000    0.05187    0.05799 =
         0.04412   -0.00686    0.02014   -0.02267
AFIX  43
H11   2    0.355841    0.089212    0.541352    11.00000   -1.20000
AFIX   0
C12   1    0.415737    0.202664    0.625616    11.00000    0.03974    0.03956 =
         0.04637    0.00015    0.02705   -0.01000
AFIX  43
H12   2    0.402922    0.094044    0.645685    11.00000   -1.20000
AFIX   0
C13   1    0.475069    0.711864    0.538845    11.00000    0.05042    0.04632 =
         0.03477    0.00451    0.02136   -0.00639
H61   2    0.475124    0.848063    0.755052    11.00000    0.06637
H21   2    0.448871    0.874865    0.469199    11.00000    0.07304
H22   2    0.402326    0.725253    0.464676    11.00000    0.13860
HKLF 4
REM  000_a.res in C2/c
REM R1 =  0.0477 for   2535 Fo > 4sig(Fo)  and  0.0652 for all   3069 data
REM    227 parameters refined using      0 restraints
END
WGHT      0.0184     15.7217
REM Highest difference peak  0.498,  deepest hole -0.576,  1-sigma level  0.086
Q1    1   0.2417 -0.0660  0.9528  11.00000  0.05    0.50
Q2    1   0.4378  0.0326  0.7988  11.00000  0.05    0.44
Q3    1   0.2735  0.4753  0.9429  11.00000  0.05    0.42
Q4    1   0.4888  0.8866  0.5643  11.00000  0.05    0.39
Q5    1   0.2436  0.5202  0.8821  11.00000  0.05    0.39
Q6    1   0.4720  0.4836  0.5935  11.00000  0.05    0.32
Q7    1   0.5257  0.7171  0.8150  11.00000  0.05    0.31
Q8    1   0.4780  0.2215  0.7039  11.00000  0.05    0.30
Q9    1   0.1227  0.3692  0.8064  11.00000  0.05    0.30
Q10   1   0.5093  0.0832  0.6492  11.00000  0.05    0.29
Q11   1   0.2829  0.7648  0.9146  11.00000  0.05    0.29
Q12   1   0.4261  0.1206  0.7188  11.00000  0.05    0.29
Q13   1   0.4884  0.3689  0.6893  11.00000  0.05    0.28
Q14   1   0.4766  0.3810  0.6471  11.00000  0.05    0.28
Q15   1   0.4681  0.8099  0.7257  11.00000  0.05    0.28
Q16   1   0.4174  0.6089  0.7107  11.00000  0.05    0.28
Q17   1   0.5462  0.6937  0.8123  11.00000  0.05    0.28
Q18   1   0.4008  0.2628  0.6998  11.00000  0.05    0.27
Q19   1   0.2066  0.7306  0.8519  11.00000  0.05    0.27
Q20   1   0.4489  0.2344  0.7380  11.00000  0.05    0.27
;
