# Supplementary material for: Crystal structure and Hirshfeld surface analysis of aqua­bis­(nicotinamide-κN)bis­(4-sulfamoylbenzoato-κO 1)copper(II)
Source: Acta Crystallogr E Crystallogr Commun. 2018 Jan 1;74(Pt 1):45–50. doi: 10.1107/S2056989017017765 (PMC5778483; doi:10.1107/S2056989017017765)
Supplement: Supplementary file 2 [file e-74-00045-Isup2.hkl]

#
# h,k,l, Fc-squared, Fo-squared, sigma(Fo-squared) and status flag
#
data_I
_shelx_title ' 000_a.res in C2/c'
_shelx_refln_list_code          4
_shelx_F_calc_maximum      505.85
_exptl_crystal_F_000      1492.00
_reflns_d_resolution_high  0.7973
 
loop_
 _symmetry_equiv_pos_as_xyz
 'x, y, z'
 '-x, y, -z+1/2'
 'x+1/2, y+1/2, z'
 '-x+1/2, y+1/2, -z+1/2'
 '-x, -y, -z'
 'x, -y, z-1/2'
 '-x+1/2, -y+1/2, -z'
 'x+1/2, -y+1/2, z-1/2'
 
_cell_length_a    24.2353
_cell_length_b     5.6080
_cell_length_c    24.9702
_cell_angle_alpha  90.000
_cell_angle_beta  118.027
_cell_angle_gamma  90.000
 
_shelx_F_squared_multiplier     1.000
 
loop_
 _refln_index_h
 _refln_index_k
 _refln_index_l
 _refln_F_squared_calc
 _refln_F_squared_meas
 _refln_F_squared_sigma
 _refln_observed_status
   4   0   0    55354.31    52883.64   1731.67 o
   6   0   0      754.38      949.37     27.17 o
   8   0   0     8942.56     8225.08    196.01 o
  10   0   0    13439.83    13600.42    322.71 o
  12   0   0    13211.50    13148.53    314.25 o
  14   0   0      491.96      353.98     32.78 o
  16   0   0      116.68      120.14     16.10 o
  18   0   0      105.41       92.20     29.32 o
  20   0   0     1402.32     1524.56     57.63 o
  22   0   0     2311.73     2319.13     88.57 o
  24   0   0      789.67      836.45     77.31 o
  26   0   0       31.80      -47.53     51.70 o
   1   1   0    16432.52    15277.84    217.04 o
   3   1   0    27862.59    25557.19    375.05 o
   5   1   0    23343.36    22928.17    362.76 o
   7   1   0     2224.67     1833.95     53.14 o
   9   1   0        9.17       20.08      6.01 o
  11   1   0     3320.64     2906.88     66.10 o
  13   1   0       31.59       55.20     11.36 o
  15   1   0     2150.01     2095.41     46.82 o
  17   1   0      129.69      118.64     18.18 o
  19   1   0     2129.25     1955.38     48.05 o
  21   1   0      116.85       95.11     20.12 o
  23   1   0     3132.16     3135.64     89.09 o
  25   1   0       68.49       24.38     31.07 o
   0   2   0    10187.32     9490.94    174.58 o
   2   2   0     1701.82     1693.82     28.00 o
   4   2   0      424.18      267.07     11.33 o
   6   2   0      664.62      550.87     12.72 o
   8   2   0     1541.69     1771.76     34.39 o
  10   2   0        0.31       19.68      9.84 o
  12   2   0       78.37      140.57     14.64 o
  14   2   0        0.16        1.06      9.78 o
  16   2   0        5.02      -12.85     18.82 o
  18   2   0       65.97       67.63     15.87 o
  20   2   0        9.03       27.16     17.68 o
  22   2   0        5.30       64.16     29.24 o
  24   2   0       18.19       10.98     40.74 o
   1   3   0     1598.62     1571.86     30.34 o
   3   3   0     1651.30     1686.03     31.63 o
   5   3   0      103.78      157.27     20.27 o
   7   3   0      643.46      611.22     18.25 o
   9   3   0      248.88      254.38     16.23 o
  11   3   0     3239.21     3192.56     86.30 o
  13   3   0     1152.05     1272.86     36.96 o
  15   3   0     1123.65     1123.36     35.65 o
  17   3   0       60.78       25.15     15.18 o
  19   3   0      395.64      459.42     38.46 o
  21   3   0      248.64      214.92     35.51 o
  23   3   0     1590.01     1384.85     84.83 o
   0   4   0     1876.31     1477.91     66.43 o
   2   4   0       71.62       64.41     18.42 o
   4   4   0     5646.51     5322.71     89.76 o
   6   4   0       13.10       22.87     10.82 o
   8   4   0     3536.93     3691.03     72.87 o
  10   4   0     1086.92     1070.98     39.16 o
  12   4   0     4372.86     4801.42     94.25 o
  14   4   0       87.16       89.78     17.61 o
  16   4   0     1834.35     2161.43     64.89 o
  18   4   0      195.10      219.41     25.91 o
  20   4   0      520.19      438.01    125.80 o
  22   4   0      587.41      363.01    218.14 o
   1   5   0     2250.70     2443.53     52.11 o
   3   5   0     1610.61     1775.69     44.01 o
   5   5   0     1834.29     1647.63     43.94 o
   7   5   0      968.04      955.54     33.34 o
   9   5   0      786.68      785.86     30.99 o
  11   5   0     3072.76     2818.97     73.77 o
  13   5   0      727.67      627.47     37.21 o
  15   5   0      320.06      314.40     34.87 o
  17   5   0       85.47       74.51     36.81 o
   0   6   0      142.51     1094.38    175.49 o
   2   6   0       34.97       43.96     35.52 o
   4   6   0       80.30       92.72     23.72 o
   6   6   0      928.87      962.43     46.17 o
   8   6   0       34.91       62.14     29.70 o
  10   6   0      116.54       40.05     34.93 o
  12   6   0       15.29      -21.92     52.97 o
   1   7   0     1208.59     1309.15     83.03 o
 -27   1   1     2115.74     1579.17    207.18 o
 -25   1   1        2.29      -16.61     34.35 o
 -23   1   1     1191.40     1292.98     55.98 o
 -21   1   1       54.45       36.36     16.56 o
 -19   1   1     1667.63     1676.86     42.42 o
 -17   1   1     1634.44     1594.87     41.29 o
 -15   1   1     3370.03     3355.47     62.67 o
 -13   1   1     4617.17     4766.52     91.97 o
 -11   1   1     8611.64     8205.33    130.85 o
  -9   1   1     2884.78     2898.57     51.13 o
  -7   1   1     3622.74     4771.52     82.59 o
  -5   1   1     9741.64     8860.75    142.08 o
  -3   1   1    11535.57    10351.84    153.19 o
  -1   1   1     2704.80     3379.63     53.05 o
   1   1   1    90628.56    79873.88   3211.91 o
   3   1   1    36230.18    34461.15    542.97 o
   5   1   1      253.58      174.67      7.86 o
   7   1   1       72.29       79.31      6.89 o
   9   1   1     7317.69     7558.57    120.11 o
  11   1   1      312.82      301.42     21.70 o
  13   1   1     1144.42     1047.52     26.63 o
  15   1   1      397.68      369.48     18.21 o
  17   1   1        5.42       30.93     18.92 o
  19   1   1     2271.43     2219.24     54.95 o
  21   1   1      737.00      731.36     40.21 o
  23   1   1     1658.40     1825.62     66.08 o
  25   1   1       27.41      111.61     37.69 o
 -26   2   1      940.44      894.19    143.80 o
 -24   2   1     1345.16     1312.96     64.81 o
 -22   2   1     2523.99     2784.10     81.30 o
 -20   2   1       36.27       21.79     18.24 o
 -18   2   1      766.24      907.37     33.24 o
 -16   2   1      356.10      431.14     23.36 o
 -14   2   1     2252.48     2218.13     47.76 o
 -12   2   1     5172.81     5302.96     99.12 o
 -10   2   1      290.82      320.91     18.45 o
  -8   2   1     9019.86     9373.62    147.30 o
  -6   2   1      516.97      819.33     19.15 o
  -4   2   1    32722.88    31841.66    468.66 o
  -2   2   1    12874.59    13555.15    189.66 o
   0   2   1    20434.35    20951.91    300.10 o
   2   2   1    13545.84    14423.82    207.79 o
   4   2   1    17565.52    17685.73    254.52 o
   6   2   1     1354.43     1393.33     27.78 o
   8   2   1     7874.77     7336.30    116.86 o
  10   2   1     3865.65     3583.20     71.78 o
  12   2   1    10276.44    10073.76    166.88 o
  14   2   1     1034.75     1122.53     38.39 o
  16   2   1     3653.68     3626.10     73.93 o
  18   2   1      184.38      130.48     17.87 o
  20   2   1     2958.23     2924.17     74.29 o
  22   2   1       20.68       30.20     36.52 o
  24   2   1     3632.91     3434.50    191.36 o
 -23   3   1     1323.47     1064.48     95.82 o
 -21   3   1      160.38      147.16     22.54 o
 -19   3   1      886.36      844.13     43.15 o
 -17   3   1      350.67      342.18     19.90 o
 -15   3   1     2953.42     2893.19     68.89 o
 -13   3   1      218.30      243.46     14.65 o
 -11   3   1     7525.92     7475.89    131.43 o
  -9   3   1       17.67       16.79      9.03 o
  -7   3   1     3686.43     3345.19     57.33 o
  -5   3   1    13141.63    13865.96    201.79 o
  -3   3   1     3317.48     3028.38     51.08 o
  -1   3   1     7702.40     8056.57    116.45 o
   1   3   1     5575.09     5471.37     86.53 o
   3   3   1     1958.35     1961.01     48.77 o
   5   3   1     7664.18     7685.12    118.61 o
   7   3   1     1837.89     1882.58     36.68 o
   9   3   1      832.71      639.30     21.95 o
  11   3   1     2580.89     2712.03     56.24 o
  13   3   1     2258.55     2506.28     60.98 o
  15   3   1      143.59      138.26     14.75 o
  17   3   1     1491.80     1564.51     43.75 o
  19   3   1      102.73       75.99     19.96 o
  21   3   1       88.81       41.76     29.12 o
  23   3   1      614.86      176.97    162.23 o
 -22   4   1       22.84        5.27     48.29 o
 -20   4   1        5.07      -20.99     40.64 o
 -18   4   1      132.17      103.39     33.11 o
 -16   4   1      125.16       71.30     21.80 o
 -14   4   1       39.85       20.37     15.61 o
 -12   4   1     1288.87     1213.98     43.38 o
 -10   4   1     1730.15     1808.64     54.04 o
  -8   4   1       10.47      -19.46     14.77 o
  -6   4   1      124.66       97.54     12.27 o
  -4   4   1     2701.25     2450.96     80.55 o
  -2   4   1      647.12      675.49     23.25 o
   0   4   1       51.22       54.45     13.39 o
   2   4   1       35.42       13.88      9.26 o
   4   4   1      804.16     1008.00     32.39 o
   6   4   1       97.49       51.12     11.69 o
   8   4   1       54.51       73.48     11.98 o
  10   4   1      431.45      490.72     24.50 o
  12   4   1        0.54       45.74     16.15 o
  14   4   1      403.51      277.72     19.36 o
  16   4   1       19.92       34.35     17.57 o
  18   4   1       55.07      128.91     27.96 o
  20   4   1       31.52       78.21     49.54 o
 -19   5   1      245.69       83.65     50.04 o
 -17   5   1        5.68       12.17     34.47 o
 -15   5   1      506.19      608.07     47.77 o
 -13   5   1        6.87       14.02     23.74 o
 -11   5   1     2294.20     2373.29     61.32 o
  -9   5   1     1193.17      914.98     33.31 o
  -7   5   1      886.45      978.02     35.07 o
  -5   5   1      103.48       78.84     15.53 o
  -3   5   1     9051.26     9495.11    151.44 o
  -1   5   1     2733.84     2809.67     60.05 o
   1   5   1     2166.63     2155.50     51.13 o
   3   5   1     1120.88     1123.00     46.80 o
   5   5   1      166.37      209.22     18.40 o
   7   5   1      450.22      493.82     33.83 o
   9   5   1     1203.39     1442.03     47.58 o
  11   5   1      803.08      773.56     44.04 o
  13   5   1      159.98      242.26     32.54 o
  15   5   1        7.46       35.34     36.03 o
  17   5   1      283.83      261.37     59.99 o
 -14   6   1      605.59      503.82    238.86 o
 -12   6   1     1433.33     1430.29    229.51 o
 -10   6   1      459.12      495.53     37.77 o
  -8   6   1     1144.61     1382.95     53.20 o
  -6   6   1      959.69      997.06     47.83 o
  -4   6   1      899.91      881.46     51.14 o
  -2   6   1     3443.31     3552.63    100.02 o
   0   6   1     2425.58     2372.84     85.49 o
   2   6   1      762.27      746.41     40.14 o
   4   6   1      123.41      142.39     24.16 o
   6   6   1        7.40       13.49     21.95 o
   8   6   1     1146.02     1201.94     51.95 o
  10   6   1       10.55      101.59     48.32 o
  12   6   1      238.47      145.82     68.25 o
  -1   7   1      400.12      383.91     58.32 o
   1   7   1      252.39      222.60     40.18 o
 -26   0   2     3333.45     3493.36    173.12 o
 -24   0   2       82.32       48.97     31.35 o
 -22   0   2     5835.98     6251.36    169.20 o
 -20   0   2        7.93       45.31     25.38 o
 -18   0   2     5289.84     5585.48    147.71 o
 -16   0   2     1142.34     1091.08     49.67 o
 -14   0   2    22279.84    23071.69    544.00 o
 -12   0   2    32114.02    34035.50    795.77 o
 -10   0   2    35587.60    35512.48    827.78 o
  -8   0   2     2433.67     1983.41     58.64 o
  -6   0   2    47279.97    43703.39   1241.72 o
  -4   0   2    14095.29    11995.69    343.67 o
   2   0   2      256.55      458.75     15.64 o
   4   0   2    32579.32    32853.38    621.45 o
   6   0   2     9642.92     9247.00    189.89 o
   8   0   2     7608.31     6798.71    142.48 o
  10   0   2    10969.38    11612.46    257.40 o
  12   0   2    13658.64    12656.12    302.96 o
  14   0   2     1974.14     2041.40    125.95 o
  16   0   2     6592.49     6464.89    167.78 o
  18   0   2       77.28       34.38     18.80 o
  20   0   2     5958.72     6225.42    155.39 o
  22   0   2      925.50     1171.42     78.64 o
  24   0   2     2467.99     2419.32    158.11 o
 -27   1   2      426.61      318.34     60.16 o
 -25   1   2      187.02      164.76     27.07 o
 -23   1   2     2341.42     2522.32     72.88 o
 -21   1   2       27.92       17.70     16.26 o
 -19   1   2        6.41       -9.66     13.75 o
 -17   1   2     3407.24     3475.88     66.40 o
 -15   1   2     2239.21     2217.83     48.75 o
 -13   1   2     5955.17     6011.93     98.31 o
 -11   1   2     7834.40     8355.19    143.76 o
  -9   1   2     3479.56     4150.59     77.28 o
  -7   1   2    49057.58    47748.22    818.44 o
  -5   1   2    10398.52    11064.30    192.19 o
  -3   1   2    61626.16    57718.54   1234.41 o
  -1   1   2     1170.67     1094.14     20.19 o
   1   1   2    13979.85    14034.34    214.53 o
   3   1   2    15305.80    15463.23    236.96 o
   5   1   2    42130.43    39587.48    601.97 o
   7   1   2     9176.48     9506.25    148.83 o
   9   1   2      787.54      624.95     17.71 o
  11   1   2      225.00      199.93     19.46 o
  13   1   2     1671.72     1637.24     36.34 o
  15   1   2     1767.94     1926.45     43.32 o
  17   1   2     1093.60     1111.15     34.93 o
  19   1   2      445.12      461.34     25.93 o
  21   1   2       25.04       32.53     21.10 o
  23   1   2       90.22      110.56     38.35 o
  25   1   2      932.93      855.41     87.91 o
 -26   2   2      132.80      181.02     65.79 o
 -24   2   2      195.28       80.44     38.75 o
 -22   2   2       70.93      163.65     32.15 o
 -20   2   2      113.19      113.41     17.76 o
 -18   2   2      183.49      170.08     17.08 o
 -16   2   2      185.35      163.34     15.16 o
 -14   2   2       91.63      116.93     13.24 o
 -12   2   2      529.95      573.35     22.67 o
 -10   2   2     7695.68     8583.91    141.23 o
  -8   2   2      790.92     1034.45     22.81 o
  -6   2   2       72.16       87.47      7.58 o
  -4   2   2     2976.62     2787.85     43.45 o
  -2   2   2     2410.36     2395.70     37.98 o
   0   2   2    13489.91    13366.70    193.09 o
   2   2   2     1275.42     1547.36     27.99 o
   4   2   2     1028.82     1123.11     20.57 o
   6   2   2     5975.46     6093.08     91.40 o
   8   2   2     2014.58     2317.42     49.80 o
  10   2   2     1816.53     1708.61     38.34 o
  12   2   2      427.64      392.53     27.01 o
  14   2   2       58.51       94.78     12.99 o
  16   2   2      367.25      458.18     23.11 o
  18   2   2       30.86        1.98     19.57 o
  20   2   2      823.01      821.55     40.29 o
  22   2   2      286.34      256.76     47.47 o
  24   2   2        0.10      176.49    254.70 o
 -25   3   2      507.42      418.72    181.58 o
 -23   3   2      557.17      428.21     56.77 o
 -21   3   2       62.95       30.05     20.83 o
 -19   3   2       70.99       59.33     18.17 o
 -17   3   2      125.28      130.25     14.28 o
 -15   3   2      737.35      695.52     29.55 o
 -13   3   2     1728.31     1699.12     48.53 o
 -11   3   2     4674.79     4546.28     89.00 o
  -9   3   2       50.23       59.31      9.28 o
  -7   3   2     7724.58     7213.43    115.74 o
  -5   3   2     2078.45     2194.65     38.58 o
  -3   3   2    13143.05    13391.17    202.15 o
  -1   3   2     1276.53     1313.20     26.65 o
   1   3   2    18225.09    18561.96    286.98 o
   3   3   2     1298.32     1428.05     31.13 o
   5   3   2     3354.31     3376.61     58.39 o
   7   3   2     2286.39     2586.30     46.72 o
   9   3   2     2113.58     1965.35     42.80 o
  11   3   2       24.27       32.73     13.25 o
  13   3   2     2052.68     2443.93     52.32 o
  15   3   2      803.91      789.21     32.15 o
  17   3   2      763.51      905.76     39.36 o
  19   3   2       24.29       19.99     20.04 o
  21   3   2     1012.50      857.10    112.23 o
  23   3   2      122.41       34.02     93.62 o
 -22   4   2      532.16      378.88     51.08 o
 -20   4   2       10.80       13.99     36.98 o
 -18   4   2      224.57      210.07     33.62 o
 -16   4   2      468.94      385.56     28.08 o
 -14   4   2     1276.75     1349.20     44.96 o
 -12   4   2      274.19      205.49     17.83 o
 -10   4   2     2288.59     2341.65     53.88 o
  -8   4   2      135.55      104.06     12.62 o
  -6   4   2     3186.00     3033.61     73.35 o
  -4   4   2     2751.49     2911.36     54.35 o
  -2   4   2     8499.69     8258.93    129.07 o
   0   4   2     2012.01     2083.18     51.16 o
   2   4   2     4426.71     4345.73     75.58 o
   4   4   2     6015.15     5891.94     98.88 o
   6   4   2      461.93      516.44     21.88 o
   8   4   2     1847.86     1926.68     43.59 o
  10   4   2       22.16       31.73     13.56 o
  12   4   2     2705.67     2573.86     60.05 o
  14   4   2      202.48      258.53     37.27 o
  16   4   2     1837.25     1823.48     56.13 o
  18   4   2     1003.08      880.19     63.96 o
  20   4   2      390.37       28.57     87.16 o
 -19   5   2       76.18       38.65     50.79 o
 -17   5   2       33.74       49.97     48.87 o
 -15   5   2      177.99      181.97     24.80 o
 -13   5   2      285.46      351.84     27.99 o
 -11   5   2     1433.75     1443.24     51.33 o
  -9   5   2        7.92       78.98     18.48 o
  -7   5   2      348.83      379.56     22.66 o
  -5   5   2       13.53       -4.39     15.52 o
  -3   5   2     2171.00     2279.26     52.80 o
  -1   5   2     3633.99     3963.95     74.81 o
   1   5   2     2553.66     2463.59     67.94 o
   3   5   2     1427.52     1609.20     40.79 o
   5   5   2      756.53      791.48     33.43 o
   7   5   2     1050.79     1261.45     45.94 o
   9   5   2     2653.77     2828.36     71.09 o
  11   5   2      878.45     1002.41     47.68 o
  13   5   2     1437.23     1502.37     77.11 o
  15   5   2       70.18       31.67     36.14 o
  17   5   2      242.78      -16.46     68.25 o
 -14   6   2       38.97       67.99     66.70 o
 -12   6   2       27.94       65.91     33.40 o
 -10   6   2       18.29       64.76     31.80 o
  -8   6   2       62.93      197.77     63.69 o
  -6   6   2      475.51      421.19     32.29 o
  -4   6   2        6.93       19.71     21.83 o
  -2   6   2      101.31      154.69     24.52 o
   0   6   2       11.85       87.95     46.66 o
   2   6   2      230.83      217.36     28.25 o
   4   6   2      106.52       86.23     21.02 o
   6   6   2      430.96      356.17     30.00 o
   8   6   2      921.14      912.03     57.12 o
  10   6   2       82.51       91.29     53.78 o
  12   6   2      136.17       91.58     45.21 o
  -1   7   2      182.71       61.05     38.48 o
 -27   1   3      315.42      136.75     54.46 o
 -25   1   3      458.79      495.22     36.93 o
 -23   1   3      511.29      489.41     32.14 o
 -21   1   3     1373.56     1463.50     40.60 o
 -19   1   3       73.12       36.50     12.82 o
 -17   1   3      155.80      142.31     13.82 o
 -15   1   3      599.06      452.07     54.59 o
 -13   1   3       28.52       18.20      9.12 o
 -11   1   3     4960.23     5285.13    102.73 o
  -9   1   3       28.71       71.73      8.03 o
  -7   1   3    23663.41    23678.38    390.65 o
  -5   1   3    46615.82    44390.66    797.24 o
  -3   1   3    31883.69    29932.10    491.23 o
  -1   1   3       72.55       77.43      6.11 o
   1   1   3    37271.28    34834.32    571.22 o
   3   1   3      471.80      482.22     12.47 o
   5   1   3     3153.50     3491.73     53.17 o
   7   1   3     4525.98     4511.56     73.47 o
   9   1   3      256.12      173.75     13.68 o
  11   1   3      956.77      748.60     31.06 o
  13   1   3     4298.83     4156.78     72.59 o
  15   1   3      127.68       76.41     17.14 o
  17   1   3     1060.52     1081.28     36.29 o
  19   1   3      268.10      249.13     20.23 o
  21   1   3     1836.96     1881.15     63.60 o
  23   1   3       67.75       45.15     29.36 o
  25   1   3      194.10       10.66     53.82 o
 -26   2   3     1410.00     1358.11    124.86 o
 -24   2   3       99.54      120.55     29.69 o
 -22   2   3     5467.97     5651.82    134.62 o
 -20   2   3      437.31      467.06     25.82 o
 -18   2   3     3012.79     2881.50     62.81 o
 -16   2   3      323.81      322.29     21.44 o
 -14   2   3     9129.01     9147.98    159.13 o
 -12   2   3     3230.93     3287.06     71.87 o
 -10   2   3    28541.05    28084.95    446.95 o
  -8   2   3     3958.35     4185.07     74.73 o
  -6   2   3    14527.22    14183.57    237.17 o
  -4   2   3      556.28      593.20     14.41 o
  -2   2   3    20630.81    19600.06    280.86 o
   0   2   3    12614.34    12760.60    190.55 o
   2   2   3    21451.51    20583.37    305.34 o
   4   2   3       20.38       67.57      7.23 o
   6   2   3     7553.90     7393.16    117.47 o
   8   2   3     5475.98     6444.65    103.95 o
  10   2   3     5593.92     5520.59     85.23 o
  12   2   3     2743.79     2654.59     47.55 o
  14   2   3     4748.63     4883.23     89.38 o
  16   2   3     1854.50     1806.75     45.62 o
  18   2   3     1061.93     1046.90     37.85 o
  20   2   3      608.62      582.73     32.66 o
  22   2   3      333.04      393.93     41.05 o
  24   2   3     1522.77     2019.90   1033.32 o
 -25   3   3     1526.22      967.80     88.78 o
 -23   3   3      488.34      446.80     47.35 o
 -21   3   3      275.08      250.36     28.52 o
 -19   3   3      428.73      463.91     32.36 o
 -17   3   3     1913.65     2070.79     56.69 o
 -15   3   3     2206.94     2440.79     60.03 o
 -13   3   3     2460.30     2434.83     54.28 o
 -11   3   3     5664.63     5858.28    104.96 o
  -9   3   3     4590.96     4690.69     81.74 o
  -7   3   3      769.14      682.24     18.88 o
  -5   3   3     2489.03     2429.49     49.52 o
  -3   3   3     5027.65     5330.98     84.42 o
  -1   3   3     1834.70     1802.20     33.33 o
   1   3   3     8447.39     8986.56    129.04 o
   3   3   3     4530.02     4258.66     69.77 o
   5   3   3     3484.41     3642.57     64.98 o
   7   3   3      794.82      888.14     28.91 o
   9   3   3     1638.68     1608.57     34.45 o
  11   3   3      700.38      882.22     43.29 o
  13   3   3     5063.60     5013.91     89.08 o
  15   3   3      926.76     1124.94     35.42 o
  17   3   3     2517.53     2619.52     63.87 o
  19   3   3      252.77      295.09     33.68 o
  21   3   3      327.11      271.33     49.35 o
 -22   4   3       48.45      -60.71     46.38 o
 -20   4   3       42.65       36.79     36.71 o
 -18   4   3        2.39       15.76     31.44 o
 -16   4   3       13.93       -2.25     19.59 o
 -14   4   3      331.97      337.80     24.52 o
 -12   4   3      240.66      270.84     19.19 o
 -10   4   3      922.36     1081.09     34.85 o
  -8   4   3       11.09        0.18      9.73 o
  -6   4   3      168.76      207.28     14.47 o
  -4   4   3        0.81        8.64     10.12 o
  -2   4   3        0.04       72.25     11.74 o
   0   4   3     2351.78     2217.94     44.06 o
   2   4   3      567.87      674.97     25.34 o
   4   4   3      889.29      890.88     29.69 o
   6   4   3       12.63       53.70     13.61 o
   8   4   3      302.55      270.24     17.16 o
  10   4   3      398.85      350.00     28.19 o
  12   4   3      360.54      332.59     23.84 o
  14   4   3       80.10      129.79     20.41 o
  16   4   3      215.54      184.82     27.97 o
  18   4   3       22.92        4.59     78.77 o
  20   4   3      106.03       67.57     57.00 o
 -19   5   3       23.25       36.11     75.56 o
 -17   5   3      360.34      417.74     40.15 o
 -15   5   3      905.43      925.81     45.73 o
 -13   5   3      970.50     1009.52     44.58 o
 -11   5   3     1633.29     1617.10     51.58 o
  -9   5   3     4490.84     4099.59     82.02 o
  -7   5   3     1609.40     1771.46     45.78 o
  -5   5   3       68.63       59.15     18.15 o
  -3   5   3     1864.50     1776.89     48.46 o
  -1   5   3     1745.85     1624.31     41.78 o
   1   5   3      507.20      482.84     23.30 o
   3   5   3      714.32      684.83     30.24 o
   5   5   3     1061.05     1164.66     35.73 o
   7   5   3      153.35      193.18     18.69 o
   9   5   3      791.03     1047.63     87.33 o
  11   5   3      998.34     1178.97     59.16 o
  13   5   3     1337.88     1484.39     78.48 o
  15   5   3       47.10      248.82    148.26 o
  17   5   3      417.22      316.43    177.42 o
 -14   6   3     1344.15     1018.98     99.19 o
 -12   6   3      469.43      404.68     36.38 o
 -10   6   3      527.70      562.78     35.45 o
  -8   6   3      247.88      371.85     38.03 o
  -6   6   3     2345.87     2398.26     67.40 o
  -4   6   3      278.39      265.99     26.65 o
  -2   6   3      889.96      944.25     47.64 o
   0   6   3      119.89      172.21     31.93 o
   2   6   3      590.21      673.68     35.41 o
   4   6   3      367.80      389.88     30.16 o
   6   6   3       77.51       68.45     23.26 o
   8   6   3      741.90      658.53     59.67 o
  10   6   3      995.52      862.91     89.56 o
  12   6   3      175.62      298.07    110.14 o
 -28   0   4      477.68      205.96     55.51 o
 -26   0   4      698.44      631.82     79.41 o
 -24   0   4      659.26      558.29     41.75 o
 -22   0   4      545.55      557.58     38.37 o
 -20   0   4     3963.63     4032.59    114.88 o
 -18   0   4     7626.42     8088.61    204.37 o
 -16   0   4      966.41     1043.47     42.65 o
 -14   0   4    13474.34    13678.21    401.85 o
 -12   0   4    20755.16    22720.85    586.76 o
 -10   0   4    33161.97    31471.64    900.79 o
  -8   0   4     9854.61    10299.12    267.48 o
  -6   0   4    18260.44    16936.62    433.61 o
  -4   0   4     4901.58     5080.05    120.90 o
  -2   0   4    44313.43    39428.64   1290.74 o
   0   0   4      810.01      957.36     23.28 o
   2   0   4   255882.34   234939.50   9464.48 o
   4   0   4    33344.50    32477.85    616.39 o
   6   0   4      773.85     1135.52     40.74 o
   8   0   4      268.34      315.89     22.11 o
  10   0   4    17800.32    17743.40    342.47 o
  12   0   4     3274.03     3258.78     71.52 o
  14   0   4     9042.86     8444.54    207.36 o
  16   0   4       95.18       90.67     24.93 o
  18   0   4     1755.88     1924.53     82.17 o
  20   0   4     1077.90     1114.92     79.12 o
  22   0   4     2189.83     2396.09    112.33 o
  24   0   4      445.67      416.60     58.60 o
 -27   1   4      313.75      177.90     73.12 o
 -25   1   4      278.96      277.96     34.44 o
 -23   1   4      464.39      473.28     28.33 o
 -21   1   4     2210.72     2420.67     57.62 o
 -19   1   4      392.87      303.51     19.89 o
 -17   1   4     8146.81     8295.52    147.25 o
 -15   1   4      546.84      604.19     25.33 o
 -13   1   4    14405.57    14655.19    285.23 o
 -11   1   4       28.46       62.28      9.69 o
  -9   1   4    13555.41    13419.47    234.58 o
  -7   1   4     2048.28     2094.00     40.44 o
  -5   1   4     3733.01     3668.09     60.58 o
  -3   1   4     2331.45     2170.87     35.05 o
  -1   1   4     3803.32     3676.59     60.54 o
   1   1   4     1902.28     2111.75     39.49 o
   3   1   4     1147.37     1435.95     28.00 o
   5   1   4    13072.98    13667.93    211.23 o
   7   1   4     3111.83     3010.91     49.22 o
   9   1   4      645.52      722.54     19.80 o
  11   1   4     3735.79     3718.80     83.34 o
  13   1   4     4239.36     4493.42     78.07 o
  15   1   4      575.99      597.14     34.24 o
  17   1   4     1129.01     1246.13     38.56 o
  19   1   4      208.48      165.70     20.93 o
  21   1   4      904.97      901.31     47.81 o
  23   1   4      137.95      115.68     30.91 o
 -26   2   4       85.63       58.06     35.62 o
 -24   2   4      334.25      193.30     32.24 o
 -22   2   4      701.08      869.30     45.56 o
 -20   2   4      146.78      126.03     19.47 o
 -18   2   4       25.51       44.25     13.97 o
 -16   2   4       53.12       23.59     20.71 o
 -14   2   4      541.11      532.66     25.47 o
 -12   2   4     2956.76     2805.44     64.69 o
 -10   2   4      600.84      786.38     23.79 o
  -8   2   4     3370.43     3731.96     86.52 o
  -6   2   4    25233.10    27333.76    433.57 o
  -4   2   4      939.60     1041.92     32.58 o
  -2   2   4    13440.21    13974.73    232.71 o
   0   2   4     1245.44     1234.93     25.01 o
   2   2   4      208.20      315.01     11.81 o
   4   2   4     3006.13     3008.80     56.15 o
   6   2   4     2348.37     2589.47     47.54 o
   8   2   4      331.47      250.72     40.50 o
  10   2   4        0.03       10.23      7.14 o
  12   2   4      139.43      138.39     13.05 o
  14   2   4      365.91      340.61     21.70 o
  16   2   4       94.84       89.69     15.52 o
  18   2   4      135.32      114.78     18.11 o
  20   2   4        5.46       -9.45     20.92 o
  22   2   4        3.63       11.56     44.24 o
 -25   3   4     1644.36     2079.32    212.10 o
 -23   3   4        8.65      -36.78     56.17 o
 -21   3   4     1010.02     1006.32     54.87 o
 -19   3   4      678.89      576.04     33.74 o
 -17   3   4       69.64       53.45     17.85 o
 -15   3   4      898.11      728.56     39.05 o
 -13   3   4     5062.11     5596.78    104.06 o
 -11   3   4     2866.67     3083.95     60.68 o
  -9   3   4     7191.87     6735.88    113.76 o
  -7   3   4        7.16        5.34      6.09 o
  -5   3   4      622.37      503.87     17.94 o
  -3   3   4     3151.35     3416.03     56.44 o
  -1   3   4    18578.72    19045.70    275.37 o
   1   3   4     1636.90     1658.85     34.01 o
   3   3   4     6362.36     6050.05     95.27 o
   5   3   4       10.70       -6.11      8.97 o
   7   3   4      106.38      109.18     13.77 o
   9   3   4     3271.26     3383.35     59.33 o
  11   3   4     2319.35     2580.45     61.14 o
  13   3   4     4331.22     4082.93     82.94 o
  15   3   4     1861.41     1808.48     54.17 o
  17   3   4      529.52      391.20     28.03 o
  19   3   4       19.67       54.12     30.37 o
  21   3   4      337.87      357.99     61.68 o
 -22   4   4       84.35      118.96     40.63 o
 -20   4   4      265.33      318.84     33.36 o
 -18   4   4       76.13      112.74     23.67 o
 -16   4   4      847.89      875.77     37.86 o
 -14   4   4     1595.31     1560.51     49.73 o
 -12   4   4     1426.78     1232.43     82.45 o
 -10   4   4     7486.53     7391.84    123.02 o
  -8   4   4     2408.33     2243.99     43.18 o
  -6   4   4     5087.75     4803.09     78.05 o
  -4   4   4      279.15      423.47     21.21 o
  -2   4   4    11547.41    11473.67    170.62 o
   0   4   4       11.60       26.39     12.92 o
   2   4   4     4253.47     4418.16     76.78 o
   4   4   4       77.54       89.73     13.45 o
   6   4   4     2011.14     2218.73     46.72 o
   8   4   4       19.42        5.77     12.20 o
  10   4   4     2664.14     2715.99     59.76 o
  12   4   4     1500.64     1522.68     49.14 o
  14   4   4     2294.15     2358.88     75.17 o
  16   4   4       14.63       92.90     30.27 o
  18   4   4      904.77      742.66     67.93 o
 -19   5   4      175.84      120.57     57.72 o
 -17   5   4      484.52      553.64     44.71 o
 -15   5   4      474.73      556.78     34.80 o
 -13   5   4      591.39      680.71     44.22 o
 -11   5   4     2047.92     1903.07     66.27 o
  -9   5   4     3026.75     3099.13     72.83 o
  -7   5   4     1403.15     1690.39     39.42 o
  -5   5   4     3028.40     3184.68     63.69 o
  -3   5   4        7.62       30.06     12.85 o
  -1   5   4     5073.64     5204.31     92.72 o
   1   5   4     2657.07     2910.33     61.64 o
   3   5   4      383.07      450.75     20.74 o
   5   5   4      247.48      221.35     19.88 o
   7   5   4      115.13       72.33     20.35 o
   9   5   4     1236.49     1252.97     48.83 o
  11   5   4      585.20      565.10     44.41 o
  13   5   4      965.78     1012.76     73.22 o
  15   5   4        8.18       23.19     57.92 o
 -14   6   4       12.83      -13.78     51.24 o
 -12   6   4        1.06       50.88     30.67 o
 -10   6   4       66.88      139.58     28.80 o
  -8   6   4       73.50       -9.46     24.45 o
  -6   6   4      761.81      555.48     34.05 o
  -4   6   4      962.22     1050.15     49.45 o
  -2   6   4       45.09       36.22     22.81 o
   0   6   4       97.41      121.18     22.59 o
   2   6   4      174.04      103.94     20.80 o
   4   6   4      271.16      304.81     22.48 o
   6   6   4       19.13       -0.24     23.27 o
   8   6   4      751.92      776.56     55.95 o
  10   6   4       43.79       79.97     56.51 o
 -27   1   5      148.48       55.50     62.49 o
 -25   1   5      791.31      768.70     41.40 o
 -23   1   5       16.90      -34.34     17.17 o
 -21   1   5     2329.52     2420.53     57.13 o
 -19   1   5      207.43      240.09     20.56 o
 -17   1   5     9894.56    10438.28    200.04 o
 -15   1   5      695.83      721.82     27.75 o
 -13   1   5    15442.39    15717.18    323.88 o
 -11   1   5     3604.15     3979.53     75.68 o
  -9   1   5     8491.89     7148.41    122.13 o
  -7   1   5     3662.03     3675.01     67.28 o
  -5   1   5     1251.25     1727.32     33.30 o
  -3   1   5    50521.28    46704.39    765.79 o
  -1   1   5     1911.32     1485.15     32.40 o
   1   1   5     2944.80     3006.79     47.42 o
   3   1   5     2920.87     2568.70     43.70 o
   5   1   5     7001.99     7552.74    119.08 o
   7   1   5     2199.94     1967.79     32.54 o
   9   1   5     2245.23     2234.40     42.04 o
  11   1   5     8264.29     8322.82    125.02 o
  13   1   5      233.16      199.61     15.09 o
  15   1   5     3724.77     3992.23     74.13 o
  17   1   5     1277.20     1462.31     39.81 o
  19   1   5      914.53     1088.52     43.34 o
  21   1   5      524.18      465.44     34.31 o
  23   1   5      232.85      135.14     40.76 o
 -26   2   5       44.36      -66.17     39.90 o
 -24   2   5     1776.14     1877.55     60.78 o
 -22   2   5     1598.18     1668.99     50.18 o
 -20   2   5     1480.43     1584.15     45.34 o
 -18   2   5      293.29      258.40     18.68 o
 -16   2   5     6318.94     6302.81    108.22 o
 -14   2   5     7996.73     8056.48    134.29 o
 -12   2   5    24857.01    24966.04    384.58 o
 -10   2   5    21715.19    21959.63    351.05 o
  -8   2   5      518.67      467.24     16.36 o
  -6   2   5     8391.00     8112.07    137.65 o
  -4   2   5     8378.56     8632.18    134.99 o
  -2   2   5    18157.27    18407.98    273.29 o
   0   2   5    23821.66    24916.96    411.87 o
   2   2   5      615.40      461.19     13.36 o
   4   2   5       15.61       25.74      6.08 o
   6   2   5     6736.21     6276.46    125.03 o
   8   2   5      610.37      643.99     19.54 o
  10   2   5    10211.57    10405.46    173.26 o
  12   2   5     5668.52     6084.14     96.12 o
  14   2   5     4436.73     4588.26     80.13 o
  16   2   5       94.53      151.40     15.51 o
  18   2   5     1132.25     1135.68     47.95 o
  20   2   5        7.77       44.36     25.68 o
  22   2   5     1358.11     1129.08    169.16 o
 -25   3   5      768.07      682.72     50.67 o
 -23   3   5      732.48      624.41     44.12 o
 -21   3   5      462.69      416.19     29.86 o
 -19   3   5      230.73      218.38     21.86 o
 -17   3   5     1304.78     1483.77     41.57 o
 -15   3   5      605.36      681.69     34.12 o
 -13   3   5     5716.95     5805.52     98.34 o
 -11   3   5     3420.96     3639.15     72.84 o
  -9   3   5     9412.07     9984.21    158.52 o
  -7   3   5     1649.73     1344.33     30.53 o
  -5   3   5     7878.85     7693.53    122.84 o
  -3   3   5    25738.12    27215.29    390.10 o
  -1   3   5     6159.40     5884.31     98.06 o
   1   3   5      885.54      776.81     23.31 o
   3   3   5     4743.10     4327.38     73.02 o
   5   3   5      123.73      108.04     10.17 o
   7   3   5     3865.53     3760.70     66.55 o
   9   3   5      928.29      929.82     32.40 o
  11   3   5     3052.90     3093.97     66.13 o
  13   3   5     1516.48     1563.81     46.00 o
  15   3   5      465.41      421.94     35.63 o
  17   3   5        8.26        2.40     26.94 o
  19   3   5      302.50      187.51     67.29 o
  21   3   5       27.33      -38.63     62.75 o
 -22   4   5       16.49       77.41     40.70 o
 -20   4   5      115.28      141.41     32.19 o
 -18   4   5       29.61       14.77     21.73 o
 -16   4   5      203.66      147.90     28.20 o
 -14   4   5      200.03      213.18     19.47 o
 -12   4   5      683.13      648.12     27.72 o
 -10   4   5     1295.65     1237.65     35.67 o
  -8   4   5      868.12     1067.02     25.82 o
  -6   4   5       74.29      113.33     11.96 o
  -4   4   5      501.23      364.50     18.82 o
  -2   4   5      857.29     1141.32     28.10 o
   0   4   5     1641.63     1696.08     38.75 o
   2   4   5      497.28      644.40     22.09 o
   4   4   5       72.91       44.74     12.04 o
   6   4   5        7.49       21.49     18.16 o
   8   4   5       22.05      183.20     30.93 o
  10   4   5       21.16       38.32     17.10 o
  12   4   5       41.56       38.76     20.09 o
  14   4   5       16.72       70.04     26.05 o
  16   4   5       85.25       70.22     40.68 o
  18   4   5       89.45       92.04     45.15 o
 -19   5   5       72.38       27.68     44.27 o
 -17   5   5      190.03      183.26     29.45 o
 -15   5   5      176.41      130.31     26.01 o
 -13   5   5     1985.90     2083.41     63.93 o
 -11   5   5      504.00      585.42     30.87 o
  -9   5   5     3180.34     3285.24     72.88 o
  -7   5   5      201.36      185.69     20.37 o
  -5   5   5        8.57       39.82     21.27 o
  -3   5   5      163.49      200.12     42.66 o
  -1   5   5     6704.12     6995.50    119.24 o
   1   5   5       49.88       39.91     15.63 o
   3   5   5      997.53     1238.51     37.76 o
   5   5   5       10.29      -14.05     18.38 o
   7   5   5      379.17      431.04     46.75 o
   9   5   5      130.73      120.20     25.61 o
  11   5   5     2380.51     2692.90     87.32 o
  13   5   5      523.93      479.11    184.16 o
  15   5   5      150.64      218.59     56.51 o
 -14   6   5      676.60      854.83    161.02 o
 -12   6   5      653.11      829.03     67.33 o
 -10   6   5     1195.24     1346.82     69.67 o
  -8   6   5      572.11      592.73     38.10 o
  -6   6   5      484.16      439.00     26.45 o
  -4   6   5      362.51      323.33     26.15 o
  -2   6   5      448.90      497.71     28.60 o
   0   6   5     1000.61      831.12     39.52 o
   2   6   5     1238.80     1340.04     53.72 o
   4   6   5      671.76      644.76     30.62 o
   6   6   5       83.19       71.88     26.42 o
   8   6   5      433.62      485.49     59.24 o
  10   6   5     1292.43      733.43     84.52 o
 -28   0   6      746.15      826.05     84.36 o
 -26   0   6      567.05      613.11     61.75 o
 -24   0   6     2834.34     2934.71     98.32 o
 -22   0   6     1082.15     1152.07     52.65 o
 -20   0   6     8279.23     8415.40    198.22 o
 -18   0   6       38.36       39.62     16.73 o
 -16   0   6     8114.93     7592.60    190.74 o
 -14   0   6     3888.15     4015.36    112.74 o
 -12   0   6    78828.06    78604.89   1824.23 o
 -10   0   6     7920.76     8558.28    226.26 o
  -8   0   6    72158.48    67521.69   1448.53 o
  -6   0   6    44130.47    43233.34   1003.57 o
  -4   0   6    48524.23    44804.21   1038.57 o
  -2   0   6      554.99      603.46     46.44 o
   0   0   6    32837.76    31182.51    627.04 o
   2   0   6    79295.38    76159.02   1763.20 o
   4   0   6     1254.50      993.14     29.59 o
   6   0   6     4909.27     4730.14    102.18 o
   8   0   6    10591.26    11289.52    234.05 o
  10   0   6    13385.79    13717.30    267.81 o
  12   0   6     3886.68     3973.16     97.14 o
  14   0   6     3062.91     2891.51     74.22 o
  16   0   6     1563.84     1669.11     58.18 o
  18   0   6     1576.34     1749.30     71.01 o
  20   0   6      232.04      289.51     39.28 o
  22   0   6      588.17      589.90     67.46 o
 -27   1   6     1627.84     1660.65     64.56 o
 -25   1   6      653.00      663.12     35.83 o
 -23   1   6     1024.79      872.68     35.37 o
 -21   1   6     1686.57     1805.38     48.18 o
 -19   1   6       11.93       11.45     13.87 o
 -17   1   6     1340.79     1310.87     38.76 o
 -15   1   6    10802.30    10421.88    187.87 o
 -13   1   6     4048.15     3893.80     82.51 o
 -11   1   6       95.26       33.69      7.22 o
  -9   1   6      110.55      147.91     16.16 o
  -7   1   6     1145.97     1513.66     29.49 o
  -5   1   6    26691.34    26607.27    457.82 o
  -3   1   6     2563.25     2286.40     41.32 o
  -1   1   6     4219.90     4629.12     76.20 o
   1   1   6      453.48      322.81      9.92 o
   3   1   6      632.14      593.86     14.63 o
   5   1   6     1896.90     2380.55     39.18 o
   7   1   6    24866.03    25025.66    348.44 o
   9   1   6     1584.38     1815.18     40.01 o
  11   1   6     5477.29     5633.52     87.90 o
  13   1   6     1556.00     1642.40     38.76 o
  15   1   6     2030.36     2407.05     51.94 o
  17   1   6      590.47      665.39     28.90 o
  19   1   6     1215.51     1193.10     49.10 o
  21   1   6      195.47      163.20     56.42 o
  23   1   6      241.65      216.29     41.50 o
 -26   2   6       72.90      -40.09     29.97 o
 -24   2   6      150.01      131.59     22.62 o
 -22   2   6     1535.67     1347.55     43.49 o
 -20   2   6     1783.86     1800.83     44.40 o
 -18   2   6       40.80       35.69     16.16 o
 -16   2   6      249.00      272.51     16.36 o
 -14   2   6      957.44      853.11     22.17 o
 -12   2   6      977.45     1088.56     31.92 o
 -10   2   6     2674.41     2781.71     61.09 o
  -8   2   6     6168.92     5846.76    106.36 o
  -6   2   6     2623.14     3149.38     55.15 o
  -4   2   6        8.96        4.92      6.40 o
  -2   2   6     2830.32     2983.73     50.74 o
   0   2   6       25.87       31.09      9.05 o
   2   2   6      175.15      174.17     10.81 o
   4   2   6      599.78      540.57     17.71 o
   6   2   6      497.17      291.02     44.44 o
   8   2   6     2299.17     2246.02     42.94 o
  10   2   6       72.17      109.17     11.36 o
  12   2   6      677.24      749.57     44.04 o
  14   2   6      269.62      255.77     16.92 o
  16   2   6       58.53       11.75     15.82 o
  18   2   6      201.10      244.14     27.15 o
  20   2   6      189.93      156.53     30.45 o
  22   2   6        3.09      168.42    173.05 o
 -25   3   6      913.73      701.15     48.43 o
 -23   3   6      516.19      559.82     44.32 o
 -21   3   6      379.09      281.89     28.96 o
 -19   3   6      213.93      279.46     23.50 o
 -17   3   6      689.65      632.47     57.50 o
 -15   3   6    11628.11    11862.01    190.34 o
 -13   3   6    12296.23    12025.12    201.46 o
 -11   3   6     7916.25     8482.21    141.98 o
  -9   3   6     3934.11     3863.26     74.82 o
  -7   3   6      563.35      589.50     17.25 o
  -5   3   6     2880.69     2616.81     53.80 o
  -3   3   6      166.16      128.84     10.13 o
  -1   3   6     5483.95     4884.27     81.42 o
   1   3   6     1762.69     1910.81     35.15 o
   3   3   6     1782.62     1576.05     31.98 o
   5   3   6     1024.29     1016.18     26.04 o
   7   3   6      957.86     1185.58     35.89 o
   9   3   6      119.63      111.75     14.77 o
  11   3   6     2891.30     2985.05     65.41 o
  13   3   6      224.16      230.38     21.62 o
  15   3   6      420.56      463.05     33.80 o
  17   3   6       42.89       14.90     28.71 o
  19   3   6       84.77      104.16     67.55 o
 -24   4   6     1657.40     1340.83    155.76 o
 -22   4   6       10.96      -44.57     34.16 o
 -20   4   6      800.34     1066.93     55.66 o
 -18   4   6       60.26       67.30     23.92 o
 -16   4   6     5544.20     5519.25    108.94 o
 -14   4   6     3714.79     3663.55     67.19 o
 -12   4   6     7448.57     7611.21    126.62 o
 -10   4   6      119.41      146.95     20.72 o
  -8   4   6     3770.38     3653.43     62.59 o
  -6   4   6      240.65      378.18     23.07 o
  -4   4   6     3544.63     3540.61     63.70 o
  -2   4   6     2591.56     2685.06     51.42 o
   0   4   6     2167.27     2139.83     54.75 o
   2   4   6      200.32      217.15     14.42 o
   4   4   6     2688.96     2876.83     62.99 o
   6   4   6     1085.74      924.38     34.91 o
   8   4   6     1288.46     1248.85     36.47 o
  10   4   6     2412.12     2162.08     52.98 o
  12   4   6     1137.34     1164.28     54.52 o
  14   4   6     1256.12     1178.00     94.04 o
  16   4   6       36.12       44.78     53.89 o
  18   4   6      473.65       14.78     82.69 o
 -19   5   6     1102.27     1176.58     87.58 o
 -17   5   6        4.94      -55.21     27.82 o
 -15   5   6      209.47      189.82     26.01 o
 -13   5   6      584.64      606.14     34.22 o
 -11   5   6     3281.32     3238.94     71.32 o
  -9   5   6     3486.30     3309.66     71.76 o
  -7   5   6      139.92      150.93     17.77 o
  -5   5   6      765.14      749.92     31.13 o
  -3   5   6      227.02      345.92     83.80 o
  -1   5   6     3649.55     3765.67     77.53 o
   1   5   6     2269.80     2458.19     52.67 o
   3   5   6     1107.12     1146.33     42.46 o
   5   5   6      345.95      387.35     30.32 o
   7   5   6      609.81      532.90     34.51 o
   9   5   6      874.95      861.78     63.92 o
  11   5   6      834.22      673.94     60.77 o
  13   5   6      223.38      238.59     62.47 o
  15   5   6      232.88       99.68    103.43 o
 -14   6   6      241.21      201.94     59.59 o
 -12   6   6       61.35      286.59    108.00 o
 -10   6   6      105.29       98.64     33.01 o
  -8   6   6        1.00        3.95     29.54 o
  -6   6   6      564.57      513.43     31.91 o
  -4   6   6      512.68      433.28     28.77 o
  -2   6   6        0.46       -4.98     23.29 o
   0   6   6       34.41       29.04     36.10 o
   2   6   6       23.06       48.76     33.49 o
   4   6   6      234.24      209.97     30.32 o
   6   6   6       11.69       10.27     36.42 o
   8   6   6        6.06       29.12     47.14 o
  10   6   6       25.26      -42.25     74.60 o
 -29   1   7        7.37       17.06     75.56 o
 -27   1   7      435.59      443.90     34.62 o
 -25   1   7       32.43       29.14     21.44 o
 -23   1   7     1105.54     1021.26     35.11 o
 -21   1   7        9.06       -8.97     14.99 o
 -19   1   7     3122.18     3088.53     65.21 o
 -17   1   7      272.11      205.16     15.26 o
 -15   1   7       71.58       75.57     13.16 o
 -13   1   7     2934.05     3137.86     72.90 o
 -11   1   7    18478.14    19875.48    331.67 o
  -9   1   7      286.24      198.91     15.72 o
  -7   1   7    16966.80    15898.83    289.43 o
  -5   1   7       12.91       43.21     22.68 o
  -3   1   7     7612.19     7501.65    132.15 o
  -1   1   7     3452.84     3245.65     55.12 o
   1   1   7      652.80      506.41     13.46 o
   3   1   7     8389.44     8555.01    125.62 o
   5   1   7       22.49       11.40      6.01 o
   7   1   7      591.59      674.71     20.90 o
   9   1   7     1305.23     1384.81     31.19 o
  11   1   7     4115.56     3986.54     76.88 o
  13   1   7       27.55       47.98     12.72 o
  15   1   7     1984.33     2038.66     47.10 o
  17   1   7       71.69       35.80     17.60 o
  19   1   7       23.53       28.95     26.06 o
  21   1   7        6.96        5.33     64.24 o
 -28   2   7      293.77      125.03    122.43 o
 -26   2   7      700.49      572.26     45.82 o
 -24   2   7     2701.58     2792.65     72.21 o
 -22   2   7       76.72       91.82     23.21 o
 -20   2   7     5098.90     5366.08     98.38 o
 -18   2   7      166.82      127.31     12.24 o
 -16   2   7    15210.61    15801.32    268.51 o
 -14   2   7     3197.92     3308.93    120.08 o
 -12   2   7    16143.11    16793.96    294.93 o
 -10   2   7       15.59       48.85      9.09 o
  -8   2   7     4447.69     4077.36     79.72 o
  -6   2   7      213.97      281.32     12.13 o
  -4   2   7     6765.52     5901.17    102.04 o
  -2   2   7     1262.35     1131.60     23.22 o
   0   2   7    14946.76    14118.24    237.39 o
   2   2   7     5335.38     5611.31     91.33 o
   4   2   7    12250.83    12063.89    196.31 o
   6   2   7     2302.51     2548.50     48.55 o
   8   2   7    15928.54    16274.07    275.44 o
  10   2   7      151.60      124.69     14.44 o
  12   2   7     9330.80     9379.38    153.77 o
  14   2   7      775.43      881.62     32.32 o
  16   2   7     1513.24     1467.76     51.79 o
  18   2   7       84.36      102.28     26.30 o
  20   2   7      337.97      297.33     31.57 o
 -25   3   7       48.56      110.43     42.50 o
 -23   3   7     3854.68     4165.54    119.43 o
 -21   3   7      298.42      309.03     25.76 o
 -19   3   7      323.70      371.48     24.96 o
 -17   3   7     5691.51     5773.32    108.80 o
 -15   3   7    11914.43    12491.11    207.79 o
 -13   3   7     4307.84     4125.77     88.77 o
 -11   3   7     1461.11     1388.81     33.53 o
  -9   3   7     3281.43     3503.64     73.16 o
  -7   3   7       16.60       19.93      9.04 o
  -5   3   7     1344.59     1117.21     27.22 o
  -3   3   7     2083.82     1902.93     43.52 o
  -1   3   7     1874.54     1598.14     42.23 o
   1   3   7     1236.17     1147.27     28.30 o
   3   3   7     3076.15     3194.14     59.23 o
   5   3   7     4403.39     4794.41     85.87 o
   7   3   7     1885.38     2045.04     45.85 o
   9   3   7      762.07      906.63     44.27 o
  11   3   7     1744.68     1747.44     55.54 o
  13   3   7      480.16      558.27     31.77 o
  15   3   7      731.03      849.59     44.31 o
  17   3   7       79.72      179.53     59.63 o
  19   3   7      993.54      762.42     71.86 o
 -24   4   7      581.15      530.09     55.67 o
 -22   4   7      275.41      164.33     55.59 o
 -20   4   7      557.50      497.28     42.94 o
 -18   4   7       34.56       54.26     21.09 o
 -16   4   7      143.84      179.65     19.75 o
 -14   4   7        9.73       29.32     14.73 o
 -12   4   7      129.33      102.42     15.20 o
 -10   4   7     2248.13     2120.91     50.06 o
  -8   4   7        0.32        3.80     14.57 o
  -6   4   7       49.22       43.73      9.75 o
  -4   4   7       15.28       58.35     14.48 o
  -2   4   7      313.68      222.43     14.67 o
   0   4   7      229.59      223.10     18.27 o
   2   4   7     1352.75     1470.43     40.70 o
   4   4   7     3139.66     3690.24     73.75 o
   6   4   7       25.50       24.51     15.18 o
   8   4   7      235.19      195.85     16.25 o
  10   4   7       95.97       45.14     20.37 o
  12   4   7        5.43      -20.01     22.81 o
  14   4   7       47.48       67.34     29.61 o
  16   4   7      219.59      145.11     48.45 o
  18   4   7        0.72       24.37    121.87 o
 -21   5   7      145.49      158.25     60.09 o
 -19   5   7     1120.91     1499.15     93.77 o
 -17   5   7       96.42      145.38     35.18 o
 -15   5   7     1804.27     1770.65     56.54 o
 -13   5   7     1485.80     1389.40     47.70 o
 -11   5   7     1062.37     1068.54     35.84 o
  -9   5   7      493.66      419.38     23.55 o
  -7   5   7     1210.57     1043.93     41.50 o
  -5   5   7        4.98       -6.15     20.92 o
  -3   5   7       76.84      111.04     41.29 o
  -1   5   7     2515.13     2500.42     54.67 o
   1   5   7      856.64      952.55     30.67 o
   3   5   7      314.49      363.74     19.96 o
   5   5   7      569.53      547.80     27.91 o
   7   5   7      616.44      548.72     30.00 o
   9   5   7      326.65      319.06     26.65 o
  11   5   7      850.00      978.87    112.42 o
  13   5   7      541.30      555.72    168.33 o
 -14   6   7      427.10      228.59     65.72 o
 -12   6   7     1031.51     1196.43     74.97 o
 -10   6   7      620.80      489.70     48.18 o
  -8   6   7      870.50      893.45     46.08 o
  -6   6   7       51.77       62.40     19.42 o
  -4   6   7     1202.76     1363.98     58.10 o
  -2   6   7      251.73      198.58     25.85 o
   0   6   7      782.20      768.56     50.84 o
   2   6   7      217.90      236.10     26.04 o
   4   6   7      911.52     1664.19    361.79 o
   6   6   7       39.58       45.25     38.00 o
   8   6   7      323.50      332.13    120.32 o
 -28   0   8      446.35      447.83     55.37 o
 -26   0   8     2355.17     2224.70    130.17 o
 -24   0   8      742.71      662.80     56.76 o
 -22   0   8     8219.00     7885.67    176.07 o
 -20   0   8     2945.94     2895.86     82.58 o
 -18   0   8     2125.37     2015.56     73.25 o
 -16   0   8     9280.60     9770.35    262.88 o
 -14   0   8      465.64      324.47     26.57 o
 -12   0   8    20600.43    21326.60    550.99 o
 -10   0   8    52630.96    54509.19   1172.51 o
  -8   0   8     2530.92     3258.45     89.57 o
  -6   0   8       22.09       18.50      5.68 o
  -4   0   8     1334.50      860.02     28.50 o
  -2   0   8      200.11      114.84      8.87 o
   0   0   8    49985.74    44589.23    896.55 o
   2   0   8    11740.31    11553.49    237.40 o
   4   0   8    20763.70    20001.63    383.92 o
   6   0   8     3691.12     3978.19     94.00 o
   8   0   8    12029.29    12123.60    269.11 o
  10   0   8     4328.58     4783.35    107.99 o
  12   0   8    36066.71    37340.89    759.73 o
  14   0   8      740.00      654.01     38.82 o
  16   0   8     2928.90     3071.43     82.62 o
  18   0   8      108.39      282.73     80.43 o
  20   0   8       50.19       99.45     41.71 o
  22   0   8      197.49      246.82     59.44 o
 -29   1   8       11.40      197.43    114.56 o
 -27   1   8     1387.18     1328.04     61.35 o
 -25   1   8      356.60      360.19     24.46 o
 -23   1   8      203.67      187.58     18.31 o
 -21   1   8       81.01       79.38     14.66 o
 -19   1   8     1213.27     1290.13     38.24 o
 -17   1   8       28.96       20.38     11.01 o
 -15   1   8    16261.12    16929.48    285.52 o
 -13   1   8       17.94       53.29      9.92 o
 -11   1   8    18764.30    20656.32    343.80 o
  -9   1   8     1112.52     1352.28     30.67 o
  -7   1   8    26632.51    28016.01    462.66 o
  -5   1   8     1239.69      977.61     39.50 o
  -3   1   8    19814.51    20530.11    339.77 o
  -1   1   8     1010.07      956.25     21.56 o
   1   1   8    15329.76    15660.43    233.25 o
   3   1   8     4755.95     4964.30     75.73 o
   5   1   8     1123.71     1187.78     31.82 o
   7   1   8    17425.10    17826.77    258.72 o
   9   1   8     1974.61     1732.38     49.39 o
  11   1   8     1445.49     1396.96     34.61 o
  13   1   8     2931.21     3083.07     57.46 o
  15   1   8      360.16      447.82     28.96 o
  17   1   8       77.07      103.61     19.80 o
  19   1   8       11.66       -3.97     23.90 o
  21   1   8        2.96       11.70     42.72 o
 -28   2   8       44.72       -6.06     55.23 o
 -26   2   8      164.78      185.74     27.25 o
 -24   2   8      925.76      740.47     52.43 o
 -22   2   8       54.70       48.91     18.69 o
 -20   2   8     2565.42     2725.13     57.62 o
 -18   2   8     1445.27     1737.28     45.24 o
 -16   2   8      440.37      469.59     20.98 o
 -14   2   8      408.70      443.81     25.35 o
 -12   2   8        0.02       37.67     17.90 o
 -10   2   8     1234.02     1402.39     42.26 o
  -8   2   8    12199.30    13910.57    233.98 o
  -6   2   8      687.20      586.15     17.34 o
  -4   2   8       46.94       33.44      8.32 o
  -2   2   8      835.35      848.13     22.45 o
   0   2   8       28.97       16.42      5.74 o
   2   2   8        3.64       -4.64      5.16 o
   4   2   8       19.59       21.04     12.12 o
   6   2   8     1438.62     1408.08     34.86 o
   8   2   8        0.51       70.15     11.18 o
  10   2   8        6.40       12.26     12.27 o
  12   2   8      278.14      357.91     24.11 o
  14   2   8       87.91      120.28     19.92 o
  16   2   8      223.11      227.72     21.91 o
  18   2   8        7.48       -4.09     21.94 o
  20   2   8        0.52      -38.21     33.84 o
 -25   3   8      164.48      166.32     72.39 o
 -23   3   8     3624.94     3881.82    113.71 o
 -21   3   8      347.29      322.18     29.55 o
 -19   3   8     5320.15     5175.67    105.80 o
 -17   3   8      149.99      183.89     18.35 o
 -15   3   8     6390.37     6358.45    117.16 o
 -13   3   8      485.17      433.95     45.18 o
 -11   3   8     7579.24     7313.00    129.58 o
  -9   3   8       26.12       16.80      7.09 o
  -7   3   8     1124.10      708.38     29.20 o
  -5   3   8      944.93      969.72     28.21 o
  -3   3   8      651.00      516.05     21.04 o
  -1   3   8     2482.97     2410.07     44.96 o
   1   3   8     4948.13     5050.62     92.13 o
   3   3   8      910.86      861.27     25.97 o
   5   3   8     3844.69     4231.61     81.55 o
   7   3   8      154.65      146.39     14.59 o
   9   3   8     1079.01     1267.22     43.34 o
  11   3   8      319.84      320.04     23.07 o
  13   3   8      553.28      614.64     35.39 o
  15   3   8       63.13       24.42     26.56 o
  17   3   8      364.59      372.94     36.68 o
  19   3   8       60.41        0.78     51.10 o
 -24   4   8      859.27      632.92     61.14 o
 -22   4   8     1228.89     1030.26     88.34 o
 -20   4   8      245.58      143.39     31.13 o
 -18   4   8     2287.74     2320.00     70.59 o
 -16   4   8     1673.22     1554.11     44.32 o
 -14   4   8     3589.32     3686.65     80.33 o
 -12   4   8      400.91      373.29     24.84 o
 -10   4   8      216.55      233.17     17.24 o
  -8   4   8     1894.22     1846.51     58.49 o
  -6   4   8      127.17      143.09     14.83 o
  -4   4   8     1307.48     1381.02     35.81 o
  -2   4   8       86.00      117.05     15.57 o
   0   4   8     7945.94     7967.24    132.62 o
   2   4   8       48.58       62.31     21.89 o
   4   4   8     5642.02     5840.59     99.95 o
   6   4   8      585.61      583.39     27.99 o
   8   4   8      935.60      896.52     33.03 o
  10   4   8      134.97      109.67     19.44 o
  12   4   8      679.41      711.19     47.45 o
  14   4   8      168.48      222.02     37.34 o
  16   4   8      289.59       -8.35     59.99 o
 -21   5   8      611.13      320.03    111.05 o
 -19   5   8     1876.97     1851.30     77.55 o
 -17   5   8      162.09      260.21     36.07 o
 -15   5   8      971.37     1136.89     43.49 o
 -13   5   8     1992.07     2036.39     77.23 o
 -11   5   8     1865.39     1882.97     53.45 o
  -9   5   8      915.24     1070.21     55.35 o
  -7   5   8      245.22      281.56     21.39 o
  -5   5   8        6.73       20.59     21.43 o
  -3   5   8     1111.88     1227.49     34.75 o
  -1   5   8      547.24      544.58     27.67 o
   1   5   8     3603.99     3835.45     84.86 o
   3   5   8      746.55      722.67     35.78 o
   5   5   8        9.28       18.29     20.14 o
   7   5   8       10.06        7.53     21.46 o
   9   5   8      126.06      232.97     28.79 o
  11   5   8      778.24      943.30    105.05 o
  13   5   8      265.89       58.42     66.09 o
 -14   6   8       32.12     1339.36    609.25 o
 -12   6   8        5.42      -59.61     31.15 o
 -10   6   8       27.16       36.30     31.42 o
  -8   6   8        5.23      -18.41     25.83 o
  -6   6   8      196.18      162.35     25.54 o
  -4   6   8      646.43      491.47     28.47 o
  -2   6   8       11.61        6.79     32.67 o
   0   6   8        4.44       12.63     22.58 o
   2   6   8       52.83       72.88     46.51 o
   4   6   8       27.66       17.38     33.74 o
   6   6   8        1.55        6.90     79.18 o
   8   6   8       36.90      440.07    134.06 o
 -29   1   9       52.60       56.06     99.93 o
 -27   1   9      680.30      665.17     47.14 o
 -25   1   9     1336.05     1354.80     49.34 o
 -23   1   9     2515.14     2533.60     57.23 o
 -21   1   9       27.30        4.64     14.23 o
 -19   1   9     6106.11     6249.49    120.90 o
 -17   1   9      797.34      714.89     27.67 o
 -15   1   9    12158.50    12393.39    211.49 o
 -13   1   9       10.83        8.18      6.70 o
 -11   1   9     5477.10     5075.20     93.94 o
  -9   1   9      305.44      405.80     17.73 o
  -7   1   9     5709.75     7089.48    121.76 o
  -5   1   9     1268.24     1087.42     23.97 o
  -3   1   9      296.77      231.58     25.59 o
  -1   1   9     8429.24     8435.51    132.64 o
   1   1   9    20210.51    21273.64    327.08 o
   3   1   9     8222.44     8419.71    125.16 o
   5   1   9     1187.38     1052.81     24.40 o
   7   1   9     3750.48     3676.67     61.64 o
   9   1   9     9144.41     8936.38    139.46 o
  11   1   9      328.44      409.71     22.07 o
  13   1   9     3969.13     4078.82     71.49 o
  15   1   9      562.08      390.38     21.67 o
  17   1   9      276.38      337.22     25.67 o
  19   1   9       17.53       -5.26     37.51 o
  21   1   9      391.00      208.96     82.67 o
 -28   2   9       27.57       54.95     97.35 o
 -26   2   9     3063.70     3034.15     83.63 o
 -24   2   9     1208.13     1212.05     49.54 o
 -22   2   9     7032.90     7095.65    127.09 o
 -20   2   9     3293.28     3219.20     71.47 o
 -18   2   9     6698.43     6473.08    124.22 o
 -16   2   9       13.12        2.98     13.53 o
 -14   2   9    13145.68    12868.42    219.67 o
 -12   2   9     3338.62     3281.06     67.58 o
 -10   2   9    11999.55    11191.79    182.39 o
  -8   2   9     1109.99      858.25     23.08 o
  -6   2   9       22.49      121.89      8.49 o
  -4   2   9     2249.39     2418.61     46.65 o
  -2   2   9    11682.78    11400.03    185.17 o
   0   2   9     4199.05     4190.96    104.07 o
   2   2   9     8320.36     7871.09    130.25 o
   4   2   9     1166.04     1052.64     25.25 o
   6   2   9      105.76       77.51     13.29 o
   8   2   9     6929.50     6896.65    115.03 o
  10   2   9      167.43      214.67     15.73 o
  12   2   9     2008.99     2161.52     51.77 o
  14   2   9      844.12      803.36     44.09 o
  16   2   9      383.38      423.40     29.11 o
  18   2   9       35.92       12.25     24.18 o
  20   2   9      433.71      314.55     73.92 o
 -27   3   9      896.67      566.69    230.09 o
 -25   3   9       81.17       59.88     39.53 o
 -23   3   9     1975.06     2081.74     78.36 o
 -21   3   9     2639.27     2608.90     67.66 o
 -19   3   9      141.26      313.33     54.09 o
 -17   3   9      773.33      917.06     32.19 o
 -15   3   9     4612.30     5135.30     97.35 o
 -13   3   9       42.12       73.58     12.95 o
 -11   3   9     4950.50     5312.33    101.10 o
  -9   3   9     2190.65     2175.30     87.36 o
  -7   3   9     5885.97     6232.00    105.68 o
  -5   3   9     1229.75     1030.10     29.99 o
  -3   3   9     6178.05     6676.89    113.03 o
  -1   3   9     4071.91     4195.95     75.06 o
   1   3   9     4157.05     3952.94     92.47 o
   3   3   9        7.06       11.88      8.95 o
   5   3   9     4529.18     4613.23     81.17 o
   7   3   9     1627.95     1988.01     44.81 o
   9   3   9      551.15      446.83     22.05 o
  11   3   9     1022.12     1038.84     39.73 o
  13   3   9     1389.87     1378.68     53.85 o
  15   3   9      214.98      228.98     33.41 o
  17   3   9      225.95      150.70     65.28 o
 -24   4   9       37.82       38.68     65.99 o
 -22   4   9      152.17       40.95     44.87 o
 -20   4   9        0.37       26.95     26.46 o
 -18   4   9      167.18      146.46     32.92 o
 -16   4   9       18.23        8.25     15.22 o
 -14   4   9     1344.09     1213.87     70.97 o
 -12   4   9      209.50      164.36     16.06 o
 -10   4   9      237.61      259.81     19.57 o
  -8   4   9      122.22      274.59     80.11 o
  -6   4   9      196.16      206.96     14.44 o
  -4   4   9      363.81      397.59     22.69 o
  -2   4   9      223.24      239.74     17.59 o
   0   4   9      174.26      213.31     15.68 o
   2   4   9     2452.82     2436.81     52.11 o
   4   4   9      297.06      323.28     21.23 o
   6   4   9      170.58      170.70     16.94 o
   8   4   9       38.42       17.43     14.92 o
  10   4   9       72.88       48.93     22.06 o
  12   4   9      201.47      183.78     30.13 o
  14   4   9       10.16      144.95     54.18 o
  16   4   9        2.22      -54.72     70.86 o
 -21   5   9       75.55       85.14     66.47 o
 -19   5   9     1066.17      936.01     67.22 o
 -17   5   9       34.68       31.62     31.21 o
 -15   5   9      285.37      348.49     27.12 o
 -13   5   9      819.72      863.73     40.99 o
 -11   5   9     1659.30     1729.64     66.81 o
  -9   5   9      483.35      442.51     36.14 o
  -7   5   9     1511.11     1621.61     46.12 o
  -5   5   9        5.14        1.90     15.04 o
  -3   5   9      420.03      537.26     32.43 o
  -1   5   9     1311.95     1142.50     44.98 o
   1   5   9     4061.73     4160.21     91.78 o
   3   5   9      121.01       74.70     19.46 o
   5   5   9     1514.81     1490.29     55.59 o
   7   5   9      104.62       53.57     21.99 o
   9   5   9     1231.26     1481.65     71.33 o
  11   5   9      219.89      311.18     49.41 o
  13   5   9      700.69      521.82     63.46 o
 -14   6   9      924.38      875.89     97.80 o
 -12   6   9      871.83      900.46     67.17 o
 -10   6   9      224.34      276.50     39.64 o
  -8   6   9      300.92      279.03     36.44 o
  -6   6   9      122.44      136.68     35.29 o
  -4   6   9      186.78      164.47     25.81 o
  -2   6   9     1318.53     1174.84     64.08 o
   0   6   9     1333.43     1517.70     59.89 o
   2   6   9     1211.40     1301.14     68.13 o
   4   6   9     1074.56     1449.25    121.84 o
   6   6   9      314.77      394.53    168.40 o
 -28   0  10      425.26      469.83     46.23 o
 -26   0  10     3567.37     3670.85    124.19 o
 -24   0  10      672.97      596.28     61.90 o
 -22   0  10     9095.98     8775.65    225.27 o
 -20   0  10       29.10      -13.93     18.81 o
 -18   0  10    10935.66    10317.49    279.35 o
 -16   0  10      981.28     1097.94     46.35 o
 -14   0  10    33405.96    33143.85    980.33 o
 -12   0  10     1401.37     1475.29     45.78 o
 -10   0  10   121167.01   115046.33   3262.96 o
  -8   0  10     1161.35     1269.11     46.72 o
  -6   0  10    31071.19    28531.17    665.75 o
  -4   0  10       76.55       90.10     13.81 o
  -2   0  10    52296.80    47612.22   1106.73 o
   0   0  10    64292.66    66592.91   1430.10 o
   2   0  10    32545.90    32387.18    655.05 o
   4   0  10     5382.19     6162.21    135.40 o
   6   0  10     1316.93     1006.39     34.42 o
   8   0  10      655.33      843.12     35.98 o
  10   0  10     5025.60     5481.57    124.26 o
  12   0  10      101.93      127.04     17.14 o
  14   0  10      506.95      465.94     34.53 o
  16   0  10     1184.92     1134.25     71.78 o
  18   0  10      331.79      303.87     47.23 o
  20   0  10      157.73       36.56     73.12 o
 -29   1  10      133.60      135.04     42.28 o
 -27   1  10       31.75      -13.58     29.13 o
 -25   1  10     2661.19     2758.73     71.66 o
 -23   1  10      650.58      623.45     30.61 o
 -21   1  10     2579.95     2726.15     61.23 o
 -19   1  10      208.70      257.59     22.82 o
 -17   1  10     5313.29     5877.13    107.39 o
 -15   1  10     2891.09     3142.52     67.05 o
 -13   1  10    11311.93    12237.18    216.70 o
 -11   1  10     3179.66     3388.51     65.41 o
  -9   1  10      575.62      674.70     20.91 o
  -7   1  10      236.99       48.61     12.44 o
  -5   1  10     4094.21     4007.41     71.21 o
  -3   1  10    23396.09    23553.34    374.95 o
  -1   1  10     2041.81     2098.72     37.83 o
   1   1  10     9888.50    10299.26    151.33 o
   3   1  10     3463.16     3564.46     63.42 o
   5   1  10     3687.47     3706.80     66.23 o
   7   1  10      449.43      384.97     17.23 o
   9   1  10     5246.79     5214.80     85.61 o
  11   1  10      836.91      937.24     30.66 o
  13   1  10      895.92     1056.63     33.90 o
  15   1  10       19.50      -22.15     19.32 o
  17   1  10      127.77      130.83     25.02 o
  19   1  10        3.65      -20.80     42.27 o
 -28   2  10      292.66      112.62     75.51 o
 -26   2  10      187.50      158.58     25.64 o
 -24   2  10      424.69      495.90     40.19 o
 -22   2  10     1044.16     1451.35     42.76 o
 -20   2  10     4806.18     4754.09    116.75 o
 -18   2  10     3249.58     3258.46     74.16 o
 -16   2  10     1588.20     1735.12     45.71 o
 -14   2  10      336.53      348.36     31.26 o
 -12   2  10        2.68       10.58      9.26 o
 -10   2  10       32.26       25.22      8.06 o
  -8   2  10       80.76       56.67      9.38 o
  -6   2  10     3610.33     3748.36     96.16 o
  -4   2  10     5684.17     6350.46    106.47 o
  -2   2  10      945.73     1049.14     44.99 o
   0   2  10     1770.60     1707.39     45.92 o
   2   2  10      134.04       90.36     16.50 o
   4   2  10      440.88      447.89     17.82 o
   6   2  10       40.41       40.08     11.09 o
   8   2  10      168.26      228.42     14.83 o
  10   2  10     3004.46     2964.66     60.60 o
  12   2  10      918.10     1008.09     40.08 o
  14   2  10       43.71       28.19     22.38 o
  16   2  10       39.33       49.77     28.81 o
  18   2  10       76.78       85.62     32.34 o
 -27   3  10       40.98       47.70     56.55 o
 -25   3  10      482.87      310.15     44.17 o
 -23   3  10     3678.67     3555.07     95.34 o
 -21   3  10     1130.05     1302.48     49.91 o
 -19   3  10       19.93       34.33     15.99 o
 -17   3  10      196.63      126.04     16.85 o
 -15   3  10      438.75      350.39     25.38 o
 -13   3  10     4721.85     4904.28    116.83 o
 -11   3  10      469.12      624.37     27.61 o
  -9   3  10      470.20      514.37     22.58 o
  -7   3  10      187.12      211.46     13.48 o
  -5   3  10       14.87       89.70     36.56 o
  -3   3  10     2608.81     2734.22     50.16 o
  -1   3  10     5158.56     4828.12    122.91 o
   1   3  10     5106.72     5015.71     89.07 o
   3   3  10      154.34      154.05     11.45 o
   5   3  10     5901.90     5867.21    101.20 o
   7   3  10       44.04       53.41     20.78 o
   9   3  10     2201.86     2389.14     56.38 o
  11   3  10      289.49      350.70     25.15 o
  13   3  10     1447.75     1523.84     59.00 o
  15   3  10      343.97      294.83     41.38 o
  17   3  10      292.16      174.79     53.31 o
 -24   4  10      581.05       11.17     65.25 o
 -22   4  10     2705.23     2243.12     93.92 o
 -20   4  10      227.79      247.18     24.90 o
 -18   4  10     1159.82     1202.10     48.87 o
 -16   4  10       32.92       24.23     16.24 o
 -14   4  10     4830.43     4771.88     90.10 o
 -12   4  10       72.79       43.80     13.56 o
 -10   4  10     2221.08     2236.00     49.56 o
  -8   4  10      376.22      411.04     25.35 o
  -6   4  10     2884.85     2848.11     61.01 o
  -4   4  10      211.14      188.07     16.89 o
  -2   4  10     4791.45     5143.15     86.20 o
   0   4  10     1972.01     1815.75     46.05 o
   2   4  10     1192.54     1363.98     37.19 o
   4   4  10       32.95       31.55     14.98 o
   6   4  10     2564.24     2655.77     60.07 o
   8   4  10      509.26      497.05     32.73 o
  10   4  10     1278.42     1350.98     57.31 o
  12   4  10     1296.34     1379.71     68.80 o
  14   4  10      899.45      489.67     69.66 o
 -21   5  10      142.87       76.21     51.74 o
 -19   5  10      333.80      291.53     33.62 o
 -17   5  10      329.09      310.27     40.13 o
 -15   5  10       12.85       17.64     22.37 o
 -13   5  10      925.28      958.77     47.44 o
 -11   5  10      766.49      819.13     45.18 o
  -9   5  10     1244.60     1317.64     42.60 o
  -7   5  10      684.05      764.94     35.95 o
  -5   5  10        8.77       19.77     18.30 o
  -3   5  10     1402.37     1448.58     39.94 o
  -1   5  10      116.36      195.96     18.78 o
   1   5  10     2315.49     2231.33     63.83 o
   3   5  10      346.32      360.35     26.90 o
   5   5  10       37.63       77.88     37.37 o
   7   5  10       54.21      194.45     95.06 o
   9   5  10     1375.09      915.13     85.67 o
  11   5  10      850.19      480.47    195.69 o
 -14   6  10        1.61       -0.79     49.59 o
 -12   6  10       21.04       51.06     55.07 o
 -10   6  10       27.95      -13.03     37.24 o
  -8   6  10       10.08       28.40     38.31 o
  -6   6  10        2.34       24.30     28.62 o
  -4   6  10      384.63      508.58     32.76 o
  -2   6  10       46.47      117.47     26.21 o
   0   6  10       17.47       55.81     33.90 o
   2   6  10       46.66      100.02     35.68 o
   4   6  10       37.70       97.44     56.29 o
   6   6  10      155.56       97.67     55.54 o
 -29   1  11      597.25      471.71     55.81 o
 -27   1  11     1169.88      995.04     52.88 o
 -25   1  11     4289.70     4437.73    113.34 o
 -23   1  11      217.14      161.60     22.51 o
 -21   1  11     2078.44     2187.22     57.77 o
 -19   1  11      280.22      232.56     19.42 o
 -17   1  11     5227.85     5171.87    100.46 o
 -15   1  11        6.43       19.80     11.02 o
 -13   1  11      917.69      680.23     22.99 o
 -11   1  11     1369.09     1554.22     37.06 o
  -9   1  11    13359.86    13300.86    224.35 o
  -7   1  11     4020.83     4925.57     90.75 o
  -5   1  11     4776.26     4708.56     87.04 o
  -3   1  11     3809.54     3644.88     63.62 o
  -1   1  11       31.97       56.22      6.85 o
   1   1  11     2756.90     2840.03     49.57 o
   3   1  11      155.44      299.29     23.56 o
   5   1  11      631.59      644.84     21.56 o
   7   1  11     1652.18     1591.47     35.68 o
   9   1  11     3086.14     2980.84     54.80 o
  11   1  11     1638.07     1757.96     42.26 o
  13   1  11      247.12      239.35     21.75 o
  15   1  11        2.85      -14.28     23.45 o
  17   1  11      276.49      270.74     33.40 o
  19   1  11      316.26      671.23    215.30 o
 -28   2  11      594.38      500.08    115.54 o
 -26   2  11     1987.11     1921.00     92.01 o
 -24   2  11     2845.51     2917.29     86.06 o
 -22   2  11     4565.36     4786.32     95.22 o
 -20   2  11       47.75       65.84     19.07 o
 -18   2  11     1318.20     1412.58     45.22 o
 -16   2  11      137.38       91.20     11.98 o
 -14   2  11    12638.33    13149.98    234.14 o
 -12   2  11     2466.98     2454.83     54.09 o
 -10   2  11     7510.51     7195.39    126.01 o
  -8   2  11      297.90      305.33     18.60 o
  -6   2  11     3270.54     2453.35    112.51 o
  -4   2  11    10186.04    10555.54    188.21 o
  -2   2  11    16924.72    17068.34    285.69 o
   0   2  11     5372.13     4976.25    113.96 o
   2   2  11    17345.46    17935.69    289.61 o
   4   2  11     1613.53     1619.92     37.92 o
   6   2  11     5815.18     5928.89    104.53 o
   8   2  11      209.47      220.76     17.93 o
  10   2  11     3880.76     3909.08     73.67 o
  12   2  11       22.96       10.64     19.04 o
  14   2  11     3072.30     3191.09     92.69 o
  16   2  11       12.59      -38.98     28.44 o
  18   2  11      298.12      281.30     63.32 o
 -27   3  11      188.56      -15.33     45.39 o
 -25   3  11     1826.04     1661.06     84.91 o
 -23   3  11      195.74      186.14     23.11 o
 -21   3  11     4989.27     5166.23    112.43 o
 -19   3  11       29.11       37.78     14.26 o
 -17   3  11       21.07       -8.03     12.09 o
 -15   3  11     6626.62     6349.42    148.76 o
 -13   3  11     4005.79     4104.47     84.46 o
 -11   3  11     1819.84     1768.30     45.99 o
  -9   3  11      704.86      709.35     28.08 o
  -7   3  11     1558.27     1502.77     41.55 o
  -5   3  11     1991.39     1865.34     60.56 o
  -3   3  11     2551.59     2320.71     52.57 o
  -1   3  11     7542.63     7864.52    139.78 o
   1   3  11     2723.70     2632.82     58.66 o
   3   3  11     1725.51     1768.90     40.12 o
   5   3  11      807.48      911.17     35.25 o
   7   3  11     1414.09     1547.91     41.56 o
   9   3  11       27.27        9.40     17.34 o
  11   3  11       22.56       15.37     23.18 o
  13   3  11     1592.38     1561.73     72.35 o
  15   3  11       15.99       61.95     39.91 o
  17   3  11      142.75       66.24     58.40 o
 -24   4  11        0.79       18.85     64.61 o
 -22   4  11      309.09      252.84     44.10 o
 -20   4  11      262.96      261.86     29.00 o
 -18   4  11      816.70      752.03     54.92 o
 -16   4  11      227.05      194.46     18.56 o
 -14   4  11      456.99      337.59     30.80 o
 -12   4  11       36.83       53.69     13.52 o
 -10   4  11      691.06      774.46     30.02 o
  -8   4  11      211.80      246.59     24.99 o
  -6   4  11        1.81      232.55    106.25 o
  -4   4  11      238.39      222.02     24.12 o
  -2   4  11       87.97      186.27     57.17 o
   0   4  11      616.37      488.47     24.73 o
   2   4  11       23.35       63.65     16.30 o
   4   4  11        0.09       -4.99     18.49 o
   6   4  11     1342.88     1510.87     43.36 o
   8   4  11      736.56      783.11     51.18 o
  10   4  11       56.98       68.06     28.73 o
  12   4  11       43.58      177.96     73.18 o
  14   4  11       47.79     -127.54     63.77 o
 -21   5  11      830.50      386.41     67.22 o
 -19   5  11      368.01      392.85     33.09 o
 -17   5  11     1084.89     1107.45     69.43 o
 -15   5  11        4.37      -40.39     43.46 o
 -13   5  11     1717.18     1314.62    170.63 o
 -11   5  11      112.03      129.55     41.78 o
  -9   5  11      567.32      610.33     29.86 o
  -7   5  11      108.93       76.27     20.87 o
  -5   5  11     1124.82     1260.23     61.09 o
  -3   5  11      287.16      248.27     19.03 o
  -1   5  11     3002.86     3283.89     76.77 o
   1   5  11     1696.30     1733.89     55.18 o
   3   5  11      459.47      550.02     36.91 o
   5   5  11       99.35       86.18     37.62 o
   7   5  11        7.55      105.52     42.97 o
   9   5  11       63.74      195.81     46.19 o
  11   5  11       28.80      -38.22     60.52 o
 -14   6  11      755.52      846.93    117.82 o
 -12   6  11      587.13      563.21     89.68 o
 -10   6  11      177.29      239.38     43.09 o
  -8   6  11      360.60      347.02     53.82 o
  -6   6  11     1425.02     1640.03     66.92 o
  -4   6  11      290.18      239.54     35.58 o
  -2   6  11     2123.75     2257.57     98.18 o
   0   6  11      610.77      598.13     67.18 o
   2   6  11      233.24      239.89     42.50 o
   4   6  11       97.32       12.06    102.37 o
 -30   0  12      788.36      484.45     79.64 o
 -28   0  12     3775.43     3810.44    144.53 o
 -26   0  12     3373.71     3623.95    163.87 o
 -24   0  12     6952.54     7172.90    191.51 o
 -22   0  12      553.79      647.89     44.85 o
 -20   0  12    18119.85    18672.17    491.78 o
 -18   0  12      694.81      763.99     41.12 o
 -16   0  12     6154.80     6040.50    169.06 o
 -14   0  12      338.58      379.45     28.88 o
 -12   0  12     5729.24     5439.03    136.90 o
 -10   0  12     1613.15     1794.08     56.07 o
  -8   0  12    20688.69    21491.86    553.83 o
  -6   0  12     1645.23     1876.65     58.85 o
  -4   0  12     5618.74     5626.75    167.32 o
  -2   0  12    35483.75    37123.23    866.09 o
   0   0  12      226.23      136.04     14.32 o
   2   0  12    19456.54    19152.28    391.98 o
   4   0  12      494.74      638.04     29.32 o
   6   0  12     2392.77     2369.74     59.93 o
   8   0  12       15.15       13.47     12.90 o
  10   0  12     3017.21     3394.59     85.91 o
  12   0  12      651.51      562.64     50.32 o
  14   0  12     4257.10     4451.11    128.22 o
  16   0  12      151.03      241.95     44.86 o
  18   0  12     1201.19     1338.38    193.65 o
 -29   1  12      797.26      772.14     69.66 o
 -27   1  12     1075.29     1190.92     58.67 o
 -25   1  12     5229.85     5347.24    121.46 o
 -23   1  12     1698.99     1762.07     60.61 o
 -21   1  12     1590.64     1617.82     48.51 o
 -19   1  12       19.95       19.77     14.60 o
 -17   1  12     5631.11     5634.57    108.73 o
 -15   1  12     1038.84      937.56     32.65 o
 -13   1  12     8389.28     7491.09    135.93 o
 -11   1  12       34.21       37.39      7.96 o
  -9   1  12     6864.48     6413.52    112.16 o
  -7   1  12      106.20       89.22      9.73 o
  -5   1  12    19481.30    19567.13    357.51 o
  -3   1  12     1427.66     1683.67     33.64 o
  -1   1  12     6608.82     6322.72    101.18 o
   1   1  12      741.81      656.12     32.39 o
   3   1  12     4131.85     4189.63     68.81 o
   5   1  12      259.32      175.98     11.33 o
   7   1  12       28.17       24.76     12.20 o
   9   1  12      177.98      179.35     13.85 o
  11   1  12       81.90       81.45     14.45 o
  13   1  12      261.38      252.01     22.54 o
  15   1  12      913.72      949.05     46.55 o
  17   1  12      159.66      189.72     58.63 o
  19   1  12      214.81       53.62     99.93 o
 -28   2  12       81.84       69.55     73.84 o
 -26   2  12        9.26      -38.44     22.35 o
 -24   2  12       11.84       51.61     23.83 o
 -22   2  12      315.64      290.53     30.37 o
 -20   2  12      837.02      757.66     31.04 o
 -18   2  12     5334.44     5330.71     99.81 o
 -16   2  12      368.21      391.10     24.04 o
 -14   2  12     1239.65     1193.09     55.34 o
 -12   2  12       83.33      116.28     11.86 o
 -10   2  12     3459.62     3261.03     62.46 o
  -8   2  12       87.34       56.64      8.29 o
  -6   2  12      269.19      359.58     15.84 o
  -4   2  12     2026.66     2251.55     42.94 o
  -2   2  12      276.40      245.97     23.15 o
   0   2  12      780.51      828.15     26.25 o
   2   2  12        8.50       38.66     10.89 o
   4   2  12      589.34      695.04     23.90 o
   6   2  12     1214.16     1112.95     34.31 o
   8   2  12       26.53       30.50     16.52 o
  10   2  12     1272.60     1158.09     36.86 o
  12   2  12        3.84       21.08     23.00 o
  14   2  12       65.08       27.44     26.51 o
  16   2  12      140.43       46.16     34.55 o
  18   2  12       23.75       70.94     51.63 o
 -27   3  12      114.67      -30.66     52.42 o
 -25   3  12      543.79      553.24     51.88 o
 -23   3  12     1199.51     1125.86     42.29 o
 -21   3  12     1048.86     1144.36     44.00 o
 -19   3  12      270.22      242.21     22.49 o
 -17   3  12     1588.77     1439.33     45.99 o
 -15   3  12      747.69      609.42     71.58 o
 -13   3  12    16105.58    16104.57    274.85 o
 -11   3  12       13.11        1.65     19.15 o
  -9   3  12     6303.85     6193.18    129.94 o
  -7   3  12      132.24      156.06     14.83 o
  -5   3  12     1194.58     1270.25     37.48 o
  -3   3  12       13.30       13.55     11.98 o
  -1   3  12     4662.94     4960.04    103.29 o
   1   3  12     2096.53     2077.93     53.40 o
   3   3  12     1608.85     1769.19     83.35 o
   5   3  12      456.23      419.91     21.74 o
   7   3  12      548.07      639.12     32.41 o
   9   3  12       30.57       11.71     19.20 o
  11   3  12     1084.35     1200.98     56.83 o
  13   3  12        2.69       15.38     30.61 o
  15   3  12      571.50      404.48     43.07 o
 -24   4  12      635.16      560.78    189.54 o
 -22   4  12       10.91      -17.99     26.43 o
 -20   4  12      107.34      158.68     23.76 o
 -18   4  12      113.93       24.19     19.50 o
 -16   4  12     1081.48     1234.61     44.19 o
 -14   4  12     2210.31     2445.05     74.47 o
 -12   4  12     1886.66     1950.10     52.12 o
 -10   4  12      517.78      758.30     33.63 o
  -8   4  12     1634.50     1708.51     50.84 o
  -6   4  12     2360.69     2273.84     56.45 o
  -4   4  12     2254.51     2464.38     57.72 o
  -2   4  12     3117.41     2961.10     64.43 o
   0   4  12     3110.86     3230.51     64.42 o
   2   4  12     5560.98     5682.55    106.34 o
   4   4  12      250.87      337.96     28.24 o
   6   4  12     3218.77     3119.75     69.82 o
   8   4  12      268.24      216.07     22.31 o
  10   4  12      640.98      553.59     52.19 o
  12   4  12      107.46      108.52     41.36 o
  14   4  12      450.31      -32.18    113.34 o
 -21   5  12       95.60      -45.52     74.05 o
 -19   5  12      371.71      467.06     35.93 o
 -17   5  12     1069.46     1224.85     71.85 o
 -15   5  12        4.73        9.60     25.20 o
 -13   5  12      336.83      346.54     31.90 o
 -11   5  12      648.84      669.25     52.55 o
  -9   5  12     1455.90     1529.03     61.87 o
  -7   5  12      147.01      169.16     23.63 o
  -5   5  12     1225.40     1130.35     47.57 o
  -3   5  12      539.11      520.14     31.11 o
  -1   5  12     2156.91     2133.32     56.73 o
   1   5  12     1227.57     1161.99     51.38 o
   3   5  12     1566.77     1513.30     58.27 o
   5   5  12      892.32      801.23     49.22 o
   7   5  12      278.54      161.55     51.60 o
   9   5  12      402.58       15.80     73.88 o
 -14   6  12      302.73      -28.07     81.62 o
 -12   6  12       12.17       56.85     61.09 o
 -10   6  12       26.89       27.41     38.98 o
  -8   6  12        0.81       53.97     48.83 o
  -6   6  12        0.10       47.00     29.38 o
  -4   6  12      234.59      329.69     59.50 o
  -2   6  12       34.95       86.13     89.95 o
   0   6  12       28.00       29.81     41.32 o
   2   6  12       74.32       15.30     57.87 o
   4   6  12        3.36       75.56    136.49 o
 -29   1  13       46.04       56.88     44.26 o
 -27   1  13      547.09      478.27     36.52 o
 -25   1  13      183.88      255.89     27.03 o
 -23   1  13        6.81       16.12     19.62 o
 -21   1  13      880.08      829.62     33.93 o
 -19   1  13        7.79       12.81     14.52 o
 -17   1  13     3111.18     2765.47     57.26 o
 -15   1  13      132.01      125.48     17.03 o
 -13   1  13     1525.09     1210.96     32.87 o
 -11   1  13     6128.06     6324.51    112.78 o
  -9   1  13     7043.59     7242.38    125.77 o
  -7   1  13     2905.04     2831.43     74.56 o
  -5   1  13     7095.53     6966.15    120.89 o
  -3   1  13     6580.95     6756.91    117.73 o
  -1   1  13     7625.86     7006.32    108.88 o
   1   1  13     2158.80     2008.42     60.38 o
   3   1  13     8770.21     8684.50    134.97 o
   5   1  13      407.07      363.37     17.05 o
   7   1  13      129.20      618.83    131.62 o
   9   1  13     3032.54     2729.87     54.49 o
  11   1  13     1116.28     1270.25     43.50 o
  13   1  13        1.92       27.26     22.62 o
  15   1  13      336.11      350.72     28.81 o
  17   1  13        6.70      -68.88     38.59 o
 -28   2  13     2831.71     3296.48    192.73 o
 -26   2  13      139.20      127.20     25.23 o
 -24   2  13     4693.99     4575.97    107.94 o
 -22   2  13      579.39      622.86     34.46 o
 -20   2  13     3412.15     3515.57     79.31 o
 -18   2  13      239.46      293.69     34.20 o
 -16   2  13     7602.49     7809.12    152.68 o
 -14   2  13       79.16      102.06     14.21 o
 -12   2  13    12312.19    12301.46    211.10 o
 -10   2  13     4481.27     4460.80    111.63 o
  -8   2  13     6311.28     6587.44    121.31 o
  -6   2  13      653.88      704.00     23.21 o
  -4   2  13     6760.74     6427.26    114.61 o
  -2   2  13     4571.33     4745.65     95.80 o
   0   2  13    12622.26    11996.00    204.75 o
   2   2  13     1895.69     1967.03     45.68 o
   4   2  13     1368.30     1393.74     37.60 o
   6   2  13       47.37       88.64     15.40 o
   8   2  13      204.96      197.32     20.62 o
  10   2  13     1866.90     1946.88     47.96 o
  12   2  13      637.03      738.15     48.40 o
  14   2  13      406.74      372.03     35.66 o
  16   2  13      195.72      172.45     37.32 o
 -27   3  13     1214.30     1063.79    116.02 o
 -25   3  13     2249.60     1532.49    163.83 o
 -23   3  13      356.87      368.27     27.83 o
 -21   3  13     2065.24     2093.49     57.05 o
 -19   3  13     1035.78     1051.86     45.65 o
 -17   3  13       36.62       76.43     16.63 o
 -15   3  13     2554.81     2721.32     66.95 o
 -13   3  13     9628.69    10464.61    192.10 o
 -11   3  13        7.66       27.38     13.78 o
  -9   3  13     4357.74     4365.77    106.08 o
  -7   3  13      857.78      909.66     32.46 o
  -5   3  13     1597.84     1513.50     41.28 o
  -3   3  13     1045.68     1259.07     34.71 o
  -1   3  13     2765.60     2717.11     61.02 o
   1   3  13     1913.59     2214.27     68.50 o
   3   3  13     1225.21     1170.10     40.19 o
   5   3  13       20.59        9.15     18.57 o
   7   3  13     2661.02     2716.66     62.24 o
   9   3  13     1074.30     1182.08     57.12 o
  11   3  13      203.14      203.43     27.73 o
  13   3  13      530.58      527.75     65.69 o
  15   3  13      340.78      303.99     50.23 o
 -24   4  13       12.42      -78.52     54.33 o
 -22   4  13       54.13       53.00     31.57 o
 -20   4  13       59.18       54.83     26.24 o
 -18   4  13      311.29      253.07     26.13 o
 -16   4  13        3.20       20.57     20.78 o
 -14   4  13        8.97        3.56     16.02 o
 -12   4  13     1216.79     1079.72    125.61 o
 -10   4  13     1243.77     1274.12     42.28 o
  -8   4  13       84.34       93.80     16.10 o
  -6   4  13        3.01       19.67     19.99 o
  -4   4  13      229.72      366.75     23.25 o
  -2   4  13      203.87      274.75     20.05 o
   0   4  13      228.97      252.69     18.15 o
   2   4  13      510.93      694.46     38.08 o
   4   4  13     1269.68     1209.97     52.31 o
   6   4  13       16.14       13.61     34.33 o
   8   4  13        0.14       29.62     21.65 o
  10   4  13       32.53       38.28     38.18 o
  12   4  13       20.46       56.68     73.57 o
 -21   5  13      432.70      739.91    179.15 o
 -19   5  13       49.89       45.16     49.60 o
 -17   5  13      435.80      606.40     79.03 o
 -15   5  13        5.39       25.96     35.79 o
 -13   5  13     1155.20     1295.56     58.86 o
 -11   5  13     1465.41     1236.25     49.58 o
  -9   5  13     1761.67     1931.26     66.27 o
  -7   5  13     1058.22      882.99     44.42 o
  -5   5  13      630.31      711.22     38.68 o
  -3   5  13       29.99       33.04     22.35 o
  -1   5  13     1053.34     1194.72     44.91 o
   1   5  13      340.40      265.45     32.20 o
   3   5  13      212.27      247.33     32.60 o
   5   5  13        9.31       59.47     53.48 o
   7   5  13      130.54      114.58     33.56 o
   9   5  13       12.88       66.63     60.51 o
 -14   6  13       87.19      -60.87     57.33 o
 -12   6  13      868.98      626.99     55.48 o
 -10   6  13      275.16      106.91    116.80 o
  -8   6  13      598.55      569.83     53.51 o
  -6   6  13      785.66      859.63     63.87 o
  -4   6  13      418.77      369.97    117.00 o
  -2   6  13      189.27       65.79     72.49 o
   0   6  13      838.31      800.83    189.50 o
   2   6  13      172.11      125.72     68.85 o
 -30   0  14     1947.25     1866.64    143.84 o
 -28   0  14      325.87      276.48     68.04 o
 -26   0  14     1281.63     1130.77    159.53 o
 -24   0  14     4419.14     4528.66    169.94 o
 -22   0  14       11.84       11.50     21.18 o
 -20   0  14     8756.79     8397.21    261.84 o
 -18   0  14      383.25      441.82     34.29 o
 -16   0  14     2115.76     1819.20     71.04 o
 -14   0  14     3627.75     3245.73    160.85 o
 -12   0  14    22727.25    23546.30    555.96 o
 -10   0  14     8196.18     8135.02    243.40 o
  -8   0  14    39081.72    40191.52   1028.21 o
  -6   0  14     4039.88     4123.15    106.45 o
  -4   0  14     4818.54     4372.41    123.17 o
  -2   0  14      413.08      410.37     26.37 o
   0   0  14     9572.68     9304.83    248.73 o
   2   0  14     4125.99     4237.62    133.40 o
   4   0  14     8798.55     8349.11    169.29 o
   6   0  14     1635.11     1601.23     49.42 o
   8   0  14     3868.60     4328.52    103.89 o
  10   0  14      458.11      490.20     50.91 o
  12   0  14     3711.67     3912.53    116.45 o
  14   0  14     1071.38     1105.58     68.85 o
  16   0  14       69.56       87.42     34.99 o
 -29   1  14      144.16       46.42     48.01 o
 -27   1  14     1738.83     1648.56     74.71 o
 -25   1  14      330.08      351.02     30.19 o
 -23   1  14     1257.93     1197.80     51.72 o
 -21   1  14      194.94      141.98     17.78 o
 -19   1  14      460.10      606.15     32.17 o
 -17   1  14      587.57      624.50     34.05 o
 -15   1  14    13450.61    13836.87    245.47 o
 -13   1  14      265.22      315.10     18.35 o
 -11   1  14     7033.72     7450.06    150.17 o
  -9   1  14     2169.85     2208.77     47.01 o
  -7   1  14       61.35       76.75     10.14 o
  -5   1  14     2457.31     2237.06     50.90 o
  -3   1  14     3747.64     3316.33     89.03 o
  -1   1  14     6179.21     6091.28     96.45 o
   1   1  14       10.11       30.28     11.54 o
   3   1  14     1683.78     1968.70     39.71 o
   5   1  14       37.82       24.21     14.07 o
   7   1  14     1676.61     1789.12     41.53 o
   9   1  14     1408.30     1404.69     41.84 o
  11   1  14     2213.64     2551.95    121.03 o
  13   1  14      191.86      223.47     31.25 o
  15   1  14      456.69      399.32     36.66 o
  17   1  14       32.57      -52.36     41.56 o
 -28   2  14       31.93      121.49     53.72 o
 -26   2  14        0.61      -40.23     23.41 o
 -24   2  14       86.68       53.82     22.86 o
 -22   2  14       17.79       38.67     17.51 o
 -20   2  14      359.80      395.43     24.78 o
 -18   2  14       61.67      317.96     73.12 o
 -16   2  14     2378.59     2456.24     58.32 o
 -14   2  14       34.29       10.20     10.39 o
 -12   2  14      118.82      213.54     17.45 o
 -10   2  14      444.53      563.78     26.84 o
  -8   2  14     1279.96     1440.54     35.17 o
  -6   2  14      243.31      242.11     15.55 o
  -4   2  14      667.20      690.13     22.92 o
  -2   2  14      296.99      287.20     19.33 o
   0   2  14       61.43       95.11     11.42 o
   2   2  14      452.98      615.05     25.91 o
   4   2  14      889.09      935.91     33.76 o
   6   2  14       85.33       41.29     15.53 o
   8   2  14      892.13      895.67     35.87 o
  10   2  14      339.68      320.18     26.41 o
  12   2  14      187.08      165.49     28.85 o
  14   2  14      532.20      419.32     52.02 o
  16   2  14        1.86      148.33    134.06 o
 -27   3  14      739.68      632.91     69.79 o
 -25   3  14        5.00      -23.90     36.70 o
 -23   3  14     1214.77     1367.86     49.20 o
 -21   3  14      165.41      183.29     23.96 o
 -19   3  14      415.41      561.11     34.76 o
 -17   3  14      286.64      175.42     19.80 o
 -15   3  14      394.15      536.68     32.90 o
 -13   3  14     2175.54     2384.20     57.53 o
 -11   3  14     6265.35     6256.18    126.02 o
  -9   3  14      648.72      614.43     28.60 o
  -7   3  14     1704.21     1690.30     45.75 o
  -5   3  14     1285.81     1264.21     36.19 o
  -3   3  14     6738.06     7010.36    127.59 o
  -1   3  14     7384.40     7459.34    141.51 o
   1   3  14     3767.31     3994.46     84.59 o
   3   3  14      114.03       81.16     18.33 o
   5   3  14      333.89      289.47     20.73 o
   7   3  14      966.33     1148.28     45.08 o
   9   3  14        2.19       13.85     23.22 o
  11   3  14      560.63      657.73     41.05 o
  13   3  14        5.51       25.23     70.96 o
 -24   4  14     1039.36      808.33    174.27 o
 -22   4  14      500.17      412.95     38.14 o
 -20   4  14      590.28      523.52     59.42 o
 -18   4  14      157.51      149.50     23.68 o
 -16   4  14     1604.13     1801.34     63.94 o
 -14   4  14      580.90      743.34     95.23 o
 -12   4  14     7066.73     7089.84    150.93 o
 -10   4  14      165.10      173.60     24.39 o
  -8   4  14     5136.57     5110.42    110.56 o
  -6   4  14      237.04      244.05     23.22 o
  -4   4  14     5963.62     6391.46    125.21 o
  -2   4  14     1422.81     1350.96     42.23 o
   0   4  14     3720.79     3676.22     76.25 o
   2   4  14      238.42      297.07     26.33 o
   4   4  14       10.21       13.48     36.39 o
   6   4  14        6.61        1.94     26.63 o
   8   4  14      499.77      646.64    134.07 o
  10   4  14       61.00      116.20     43.21 o
  12   4  14      281.78       41.40     90.06 o
 -19   5  14      649.35      780.92    101.15 o
 -17   5  14      816.40      730.11    105.92 o
 -15   5  14      469.11      452.53     39.41 o
 -13   5  14      324.57      311.16     36.45 o
 -11   5  14     2698.09     2850.25     83.78 o
  -9   5  14     2349.51     2173.46     71.65 o
  -7   5  14      821.56     1019.11     49.24 o
  -5   5  14      681.20      816.04     45.90 o
  -3   5  14       10.07       47.96     30.25 o
  -1   5  14      781.14      692.32     39.33 o
   1   5  14      467.76      607.17     38.93 o
   3   5  14      654.14      393.27     64.86 o
   5   5  14       51.70      -19.82     48.29 o
   7   5  14        8.72       40.60     81.77 o
 -12   6  14        6.22       19.01     72.82 o
 -10   6  14        0.67      -12.22     42.12 o
  -8   6  14       15.58      233.72     49.58 o
  -6   6  14       11.74       19.28     52.35 o
  -4   6  14      220.79      -84.01     44.45 o
  -2   6  14      249.09      254.00     39.07 o
   0   6  14        8.90      113.25     57.61 o
 -29   1  15       21.01      -30.83     43.94 o
 -27   1  15     1336.83     1325.02     63.90 o
 -25   1  15      244.53      209.24     28.17 o
 -23   1  15     5902.41     6265.25    132.34 o
 -21   1  15     1291.75      971.94     39.09 o
 -19   1  15     1343.14     1356.12     41.38 o
 -17   1  15       46.59      114.41     21.38 o
 -15   1  15     1707.31     1634.31     59.57 o
 -13   1  15      434.38      533.79     21.58 o
 -11   1  15     3961.46     3810.89     68.37 o
  -9   1  15      607.39      640.81     26.32 o
  -7   1  15     4376.63     4133.84     80.74 o
  -5   1  15     1811.90     1561.28     72.97 o
  -3   1  15      689.45      628.16     20.88 o
  -1   1  15       21.79       17.98      8.20 o
   1   1  15     1468.13     1258.59     29.52 o
   3   1  15      251.27      366.71     19.72 o
   5   1  15     1248.86     1244.42     35.12 o
   7   1  15       15.08       16.94     15.68 o
   9   1  15     2400.06     2559.89     72.80 o
  11   1  15     1837.20     1901.89     66.45 o
  13   1  15      795.74      829.26     43.40 o
  15   1  15      136.94       30.24     42.66 o
 -28   2  15      140.50      335.09    103.59 o
 -26   2  15     1810.71     1620.77    103.15 o
 -24   2  15      972.32     1063.39     57.60 o
 -22   2  15     2469.11     2176.68     84.38 o
 -20   2  15     1612.63     1490.60     43.91 o
 -18   2  15       14.98       28.02     17.20 o
 -16   2  15     5403.33     4782.15    146.75 o
 -14   2  15     6218.53     6135.35    112.52 o
 -12   2  15    15321.47    15721.40    279.64 o
 -10   2  15     5039.16     5097.88    108.57 o
  -8   2  15     3196.57     3159.91     64.58 o
  -6   2  15      448.06      264.42     25.23 o
  -4   2  15     7806.47     7698.66    133.96 o
  -2   2  15     4691.35     4787.25     85.48 o
   0   2  15     4724.65     4979.04     88.86 o
   2   2  15      214.62      208.07     19.62 o
   4   2  15      818.63      843.16     32.64 o
   6   2  15        8.72       -5.86     14.94 o
   8   2  15     2131.88     2161.06     57.41 o
  10   2  15      136.09      105.15     21.77 o
  12   2  15     1268.76     1449.61     79.74 o
  14   2  15       17.56       46.69     34.99 o
 -27   3  15     1566.63     1149.45     94.07 o
 -25   3  15      389.77      414.88    233.99 o
 -23   3  15      738.78      738.65     51.84 o
 -21   3  15        7.85       -0.92     23.67 o
 -19   3  15     2951.50     3144.50     79.65 o
 -17   3  15       53.81       48.56     19.31 o
 -15   3  15     3542.74     3902.35     83.76 o
 -13   3  15     7418.46     7913.55    149.84 o
 -11   3  15     2830.59     3003.15     69.20 o
  -9   3  15      678.71      739.59     43.60 o
  -7   3  15     3084.62     3186.71     65.18 o
  -5   3  15     3318.43     3530.62     75.90 o
  -3   3  15     7238.95     7568.68    131.20 o
  -1   3  15     2278.31     2646.10     66.12 o
   1   3  15     1268.92     1229.73     44.74 o
   3   3  15      279.08      323.97     25.73 o
   5   3  15       38.04       19.70     18.79 o
   7   3  15      341.12      467.23     33.55 o
   9   3  15      490.17      358.11     27.71 o
  11   3  15       43.67      -46.91     40.20 o
  13   3  15       71.91       -3.57     53.45 o
 -22   4  15       18.14       -5.56     46.14 o
 -20   4  15      278.90      341.93     49.00 o
 -18   4  15       82.89       43.81     24.14 o
 -16   4  15        2.37        9.76     20.67 o
 -14   4  15      214.69      181.81     28.28 o
 -12   4  15     1453.18     1533.89     69.68 o
 -10   4  15      648.44      641.41     35.31 o
  -8   4  15     1280.48     1281.62     55.85 o
  -6   4  15       39.97       71.75     19.65 o
  -4   4  15        0.05       45.08     18.66 o
  -2   4  15        2.46       -7.27     17.48 o
   0   4  15       44.37       41.92     18.22 o
   2   4  15      275.97      256.68     26.57 o
   4   4  15      122.13      124.03     29.14 o
   6   4  15       83.69       82.39     29.52 o
   8   4  15      281.37       81.03     62.44 o
  10   4  15       46.75      138.13     47.90 o
 -19   5  15       98.85      197.77     66.72 o
 -17   5  15      155.38      174.55     42.08 o
 -15   5  15      978.59     1128.59     69.83 o
 -13   5  15      325.01      286.79     38.34 o
 -11   5  15     2430.34     2553.09     86.65 o
  -9   5  15        7.83       29.71     28.74 o
  -7   5  15     1285.93     1461.48     66.99 o
  -5   5  15       30.48       25.60     25.99 o
  -3   5  15      865.98      944.59     51.12 o
  -1   5  15      383.82      312.47     29.70 o
   1   5  15     1157.32      969.59     81.75 o
   3   5  15        8.17      -54.70     39.89 o
   5   5  15      161.68      238.90     54.51 o
 -12   6  15      971.27      628.59     86.30 o
 -10   6  15      717.06      397.72    128.18 o
  -8   6  15      371.10       36.52     62.61 o
  -6   6  15      355.08      411.93    105.05 o
  -4   6  15      549.85      426.04     50.61 o
  -2   6  15       59.12       82.45     57.95 o
 -30   0  16      973.08      876.85    111.83 o
 -28   0  16      211.94       36.01     49.25 o
 -26   0  16     4916.69     5306.41    183.29 o
 -22   0  16     5781.11     5941.98    176.59 o
 -20   0  16       21.01        6.35     19.78 o
 -18   0  16    12456.17    12986.36    317.68 o
 -16   0  16      607.41      585.03     35.11 o
 -14   0  16    13942.45    14341.37    377.32 o
 -12   0  16     2012.00     1787.21     76.20 o
 -10   0  16    22811.46    22226.00    574.97 o
  -8   0  16     8014.62     8144.19    239.52 o
  -6   0  16     2828.29     2705.70     70.51 o
  -4   0  16     6435.53     6473.24    162.51 o
  -2   0  16     6345.69     6225.40    178.75 o
   0   0  16     9796.66    10153.78    249.74 o
   2   0  16     2884.68     2595.91     73.08 o
   4   0  16     1612.43     1768.39     63.79 o
   6   0  16       41.73       12.94     17.23 o
   8   0  16      749.96     1020.52     50.90 o
  10   0  16     1037.37     1107.58     60.16 o
  12   0  16     1087.08     1320.23    106.86 o
 -29   1  16       46.38       35.77     87.51 o
 -27   1  16      427.05      486.99     75.21 o
 -25   1  16     1079.03     1056.30     51.74 o
 -23   1  16      427.47      396.80     27.62 o
 -21   1  16      373.92      331.47     29.01 o
 -19   1  16      732.59      665.27     34.77 o
 -17   1  16       14.80       28.07     11.60 o
 -15   1  16    15524.18    15731.46    279.80 o
 -13   1  16      755.09      803.74     27.17 o
 -11   1  16     1934.41     1974.68     40.21 o
  -9   1  16       13.44       21.82     10.72 o
  -7   1  16     1819.92     1601.82     50.48 o
  -5   1  16       73.45       81.47     12.03 o
  -3   1  16    10294.37    10034.58    166.57 o
  -1   1  16      139.74      106.10     11.03 o
   1   1  16     2609.92     2641.82     51.19 o
   3   1  16       31.28       28.78     10.71 o
   5   1  16     3268.38     3692.10     67.61 o
   7   1  16      332.19      362.22     19.08 o
   9   1  16      717.93      655.09     34.25 o
  11   1  16       45.74        9.13     23.50 o
  13   1  16      400.93      415.67     29.73 o
  15   1  16      108.42       57.97     41.49 o
 -28   2  16        3.63       63.08    106.03 o
 -26   2  16      856.67      580.65     52.07 o
 -24   2  16       57.32       46.44     21.75 o
 -22   2  16      447.70      480.66     43.53 o
 -20   2  16      669.07      674.17     42.72 o
 -18   2  16        2.54       -4.46     17.02 o
 -16   2  16     4102.14     4018.11     84.50 o
 -14   2  16       14.31       36.68     13.59 o
 -12   2  16       15.79       52.84     17.97 o
 -10   2  16      726.04      699.76     27.81 o
  -8   2  16     1422.59     1311.81    101.24 o
  -6   2  16      112.43      114.48     12.68 o
  -4   2  16        3.74       -3.65     11.86 o
  -2   2  16      241.61      439.77     66.60 o
   0   2  16      470.53      500.93     41.51 o
   2   2  16      282.89      356.46     72.12 o
   4   2  16     2121.99     2025.48     47.85 o
   6   2  16        1.40        8.38     16.54 o
   8   2  16      408.78      480.43     40.52 o
  10   2  16        1.43       -0.82     20.22 o
  12   2  16      468.78      419.43     55.08 o
  14   2  16       66.15       59.08     68.25 o
 -27   3  16      177.09      -56.27     48.03 o
 -25   3  16      551.28      891.98     89.60 o
 -23   3  16      595.06      562.17     43.89 o
 -21   3  16     1703.88     1696.50     69.17 o
 -19   3  16      522.22      577.37     33.44 o
 -17   3  16      212.89      335.92     74.65 o
 -15   3  16     3755.75     3705.56     84.28 o
 -13   3  16     1122.59     1099.97     39.63 o
 -11   3  16    11259.57    11705.35    223.81 o
  -9   3  16       71.12       26.11     19.08 o
  -7   3  16     2482.12     2671.57     57.72 o
  -5   3  16       12.31       11.17     14.26 o
  -3   3  16     1143.45     1306.55     44.97 o
  -1   3  16     1532.11     1546.57     49.75 o
   1   3  16      111.10      135.94     19.74 o
   3   3  16      440.25      401.83     26.76 o
   5   3  16       91.01       87.46     21.17 o
   7   3  16      310.75      313.74     28.12 o
   9   3  16      163.40      251.28     46.33 o
  11   3  16       16.00      170.66     42.06 o
 -24   4  16       46.48      -54.88     74.60 o
 -22   4  16      916.91      914.73     78.78 o
 -20   4  16       58.04       24.80     36.77 o
 -18   4  16     2240.94     2488.18     80.41 o
 -16   4  16      918.72      934.01     49.56 o
 -14   4  16     5627.00     5825.47    154.63 o
 -12   4  16     4059.58     3771.03     94.20 o
 -10   4  16      998.06     1140.05     44.77 o
  -8   4  16      249.48      272.05     25.87 o
  -6   4  16     1989.96     2197.14     54.47 o
  -4   4  16      485.59      373.00     26.15 o
  -2   4  16      306.82      266.51     23.15 o
   0   4  16      173.36      145.00     24.19 o
   2   4  16       92.07       52.37     27.43 o
   4   4  16      344.50      448.25     35.09 o
   6   4  16       69.79       22.40     38.50 o
   8   4  16      780.16      609.10     62.13 o
 -19   5  16      124.22        3.88     70.34 o
 -17   5  16      251.53      264.07     45.68 o
 -15   5  16      602.35      432.90     51.05 o
 -13   5  16      216.32      263.91     37.25 o
 -11   5  16     1342.96     1543.37     78.39 o
  -9   5  16     1042.44     1151.63     63.16 o
  -7   5  16      857.84      877.89     58.42 o
  -5   5  16        8.91       13.41     22.32 o
  -3   5  16      679.48      603.61     39.23 o
  -1   5  16      311.42      316.39     46.41 o
   1   5  16      958.07      586.30     65.21 o
   3   5  16       70.00       76.60     43.94 o
   5   5  16       23.00      -11.30     49.32 o
  -8   6  16       67.12        5.22     61.85 o
  -6   6  16        0.16      -89.82     68.00 o
 -29   1  17     1071.03     1651.66    329.64 o
 -27   1  17       85.40       89.30     29.18 o
 -25   1  17     2190.42     1990.38     70.45 o
 -23   1  17        5.51       10.11     20.91 o
 -21   1  17       61.37       99.10     21.22 o
 -19   1  17      355.49      320.38     22.66 o
 -17   1  17     2903.10     2970.38     68.80 o
 -15   1  17     3979.04     3734.16    118.38 o
 -13   1  17     2567.26     2579.34     56.02 o
 -11   1  17     5110.18     5015.44    101.30 o
  -9   1  17      839.22      831.23     28.18 o
  -7   1  17     2995.23     3050.85     57.87 o
  -5   1  17      758.44      682.22     22.90 o
  -3   1  17     4080.68     4199.75     76.15 o
  -1   1  17     1918.19     1874.62     39.74 o
   1   1  17      687.96      690.59     26.85 o
   3   1  17      159.05      160.68     17.41 o
   5   1  17      121.66      185.09     16.16 o
   7   1  17      174.34      134.30     17.35 o
   9   1  17      335.09      464.07     31.83 o
  11   1  17      170.13      241.92     27.81 o
  13   1  17      793.38      820.09     60.05 o
 -28   2  17      143.34       66.49    134.06 o
 -26   2  17     2587.09     2782.90    107.03 o
 -24   2  17       57.64      108.25     44.03 o
 -22   2  17     3100.28     3308.65     94.20 o
 -20   2  17      750.89      731.21     36.89 o
 -18   2  17     3303.70     3335.31     74.17 o
 -16   2  17      139.43      204.49     18.43 o
 -14   2  17    14051.46    14733.42    264.99 o
 -12   2  17     1153.45     1240.28     36.37 o
 -10   2  17     7089.54     6842.57    147.31 o
  -8   2  17     2437.62     2415.70     49.43 o
  -6   2  17     4624.40     4737.18     81.79 o
  -4   2  17      112.03       84.86     18.14 o
  -2   2  17     5745.56     5694.18     97.12 o
   0   2  17       12.34      167.90    120.65 o
   2   2  17     4514.23     4675.13     91.82 o
   4   2  17      532.20      706.86     30.79 o
   6   2  17     1537.74     1651.23     55.04 o
   8   2  17      597.45      615.36     31.96 o
  10   2  17      592.66      524.67     59.22 o
  12   2  17      702.10      684.47     53.87 o
 -27   3  17      809.56      660.84     94.74 o
 -25   3  17     1233.84     1958.39    671.80 o
 -23   3  17     1364.28     1322.57     86.20 o
 -21   3  17      323.25      339.41     31.37 o
 -19   3  17     2013.55     2043.96     62.34 o
 -17   3  17      933.05      831.19     41.14 o
 -15   3  17     1530.34     1574.49     51.26 o
 -13   3  17     2874.85     2720.51     68.76 o
 -11   3  17     2909.16     2921.57     72.43 o
  -9   3  17      159.32      116.10     25.05 o
  -7   3  17      894.18      926.68     40.27 o
  -5   3  17      765.16      756.31     29.81 o
  -3   3  17       77.77       96.46     16.43 o
  -1   3  17       68.49       58.36     17.10 o
   1   3  17      747.55      666.31     34.29 o
   3   3  17      416.44      452.61     28.88 o
   5   3  17      925.99      923.88     50.76 o
   7   3  17       23.90       11.03     26.49 o
   9   3  17     1756.14     1779.03    108.68 o
  11   3  17      117.42      156.07     78.78 o
 -24   4  17       44.22      -85.82     76.64 o
 -22   4  17       13.84        0.68     43.21 o
 -20   4  17       53.53       44.90     32.80 o
 -18   4  17       11.13       25.25     27.26 o
 -16   4  17       89.86       90.15     24.53 o
 -14   4  17      275.83      313.61     92.99 o
 -12   4  17        0.69       10.67     21.78 o
 -10   4  17       27.32       23.04     18.58 o
  -8   4  17      628.31      631.43     38.23 o
  -6   4  17     1786.58     1771.06     53.78 o
  -4   4  17        3.05      -17.15     21.72 o
  -2   4  17      147.92      128.29     20.72 o
   0   4  17      194.00      236.90     29.64 o
   2   4  17      216.20      133.55     28.57 o
   4   4  17        1.74       51.39     48.52 o
   6   4  17       16.53        0.18     46.78 o
   8   4  17        1.93      -45.34     60.69 o
 -19   5  17      350.96      278.67     63.45 o
 -17   5  17      570.09      420.08    128.89 o
 -15   5  17      517.94      575.37     49.76 o
 -13   5  17      553.07      586.47     44.16 o
 -11   5  17      967.64     1201.45    124.56 o
  -9   5  17      270.75      307.49     33.91 o
  -7   5  17      452.63      467.38     34.50 o
  -5   5  17      206.34      238.50     36.11 o
  -3   5  17        5.38      -42.86     35.55 o
  -1   5  17       75.00       76.99     43.48 o
   1   5  17      731.25      799.38     78.49 o
   3   5  17       34.65       54.27    104.40 o
 -30   0  18      292.01      150.29     54.30 o
 -28   0  18     2938.13     2921.87    141.43 o
 -26   0  18      423.27      519.84     47.36 o
 -24   0  18     4511.84     4590.31    184.95 o
 -22   0  18     2864.54     2881.68    133.06 o
 -20   0  18     1581.49     1889.30     67.58 o
 -18   0  18     3865.24     4213.28    118.97 o
 -16   0  18     2476.32     2778.80     97.67 o
 -14   0  18     7185.02     7190.07    198.45 o
 -12   0  18     1579.95     1642.65     59.40 o
 -10   0  18    22887.72    23148.58    601.13 o
  -8   0  18     1402.68     1267.56     59.29 o
  -6   0  18     6745.83     6553.07    190.55 o
  -4   0  18     1798.35     1703.36     72.85 o
  -2   0  18    11212.99    11096.64    271.44 o
   0   0  18     1000.21      989.05     53.67 o
   2   0  18     4572.79     4806.49    120.37 o
   4   0  18     1158.26     1069.22     55.45 o
   6   0  18     1638.13     1824.13     80.53 o
   8   0  18       40.17      -17.91     30.19 o
  10   0  18     2692.53     3240.90    159.02 o
  12   0  18      844.60      886.93    103.59 o
 -29   1  18      632.71      963.81    239.14 o
 -27   1  18       75.47      -12.20     26.94 o
 -25   1  18     3131.33     2725.86    334.56 o
 -23   1  18       94.52       40.18     27.87 o
 -21   1  18     2090.93     2220.02     62.51 o
 -19   1  18      161.62      102.76     21.25 o
 -17   1  18     1999.22     1977.96     51.16 o
 -15   1  18     1262.05     1415.85     62.62 o
 -13   1  18    13182.62    12903.75    212.64 o
 -11   1  18       63.14       86.67     13.06 o
  -9   1  18     6704.33     6523.55    117.03 o
  -7   1  18     1605.61     1732.19     42.63 o
  -5   1  18     1416.45     1336.30     36.09 o
  -3   1  18     1838.80     1849.23     43.72 o
  -1   1  18     2171.37     1966.88     42.79 o
   1   1  18      928.74     1006.80     35.75 o
   3   1  18       73.34       84.92     19.80 o
   5   1  18      147.69      263.70     18.12 o
   7   1  18       13.32       -6.42     21.66 o
   9   1  18      530.12      657.89     40.41 o
  11   1  18      146.91      139.01     35.51 o
  13   1  18      367.96      356.09     71.64 o
 -28   2  18      564.53      264.97     80.13 o
 -26   2  18       63.62       -2.77     33.32 o
 -24   2  18       67.52       42.83     23.23 o
 -22   2  18        6.75       14.10     19.10 o
 -20   2  18        5.64       32.02     15.68 o
 -18   2  18      279.18      314.87     21.19 o
 -16   2  18     2578.36     2559.70     60.14 o
 -14   2  18       58.50      102.00     15.03 o
 -12   2  18      511.13      533.94     34.05 o
 -10   2  18      668.75      819.65     36.08 o
  -8   2  18     4571.58     4459.63     78.68 o
  -6   2  18      280.37      395.45     26.45 o
  -4   2  18     2435.46     2427.42     53.41 o
  -2   2  18       58.96       54.80     14.21 o
   0   2  18        0.32       12.89     11.75 o
   2   2  18        0.72       34.50     15.87 o
   4   2  18      290.84      250.65     22.20 o
   6   2  18      745.78      687.64     36.57 o
   8   2  18      150.13       93.85     23.65 o
  10   2  18       46.56       65.04     33.41 o
  12   2  18      300.06      216.11     58.17 o
 -25   3  18     1140.22      954.29     97.97 o
 -23   3  18      116.21       86.48     40.88 o
 -21   3  18     4640.91     4760.84    131.76 o
 -19   3  18       84.03       39.28     25.04 o
 -17   3  18     2410.79     2227.66    124.70 o
 -15   3  18        6.73      -13.92     20.39 o
 -13   3  18     1171.67     1274.54     42.56 o
 -11   3  18     2051.75     2119.53     65.26 o
  -9   3  18      477.65      501.58     32.38 o
  -7   3  18      174.68      208.39     20.30 o
  -5   3  18       43.62       73.36     15.11 o
  -3   3  18      158.18      121.96     16.94 o
  -1   3  18     1256.04     1409.69     50.49 o
   1   3  18      637.38      773.81     42.33 o
   3   3  18     1364.95     1462.29     57.15 o
   5   3  18       14.26      -14.11     28.40 o
   7   3  18      350.60      393.64     47.90 o
   9   3  18      493.90      358.06     94.25 o
 -22   4  18      615.45      426.27     72.12 o
 -20   4  18      464.02      512.27     45.79 o
 -18   4  18     1045.23     1233.01    162.98 o
 -16   4  18      757.20      748.91     40.63 o
 -14   4  18     1604.32     1773.35     63.70 o
 -12   4  18      700.47      833.75     51.67 o
 -10   4  18     2024.63     2027.02     65.80 o
  -8   4  18      176.43       50.02     20.53 o
  -6   4  18     2054.60     2301.62     65.77 o
  -4   4  18        8.73       -5.92     22.32 o
  -2   4  18     1093.00     1203.67     55.21 o
   0   4  18      259.77      220.74     30.97 o
   2   4  18     1657.12     2079.81     97.15 o
   4   4  18       32.06      -18.91     44.89 o
   6   4  18      334.44      430.16     92.16 o
 -19   5  18      185.33     -114.56    104.81 o
 -17   5  18      702.61     1007.82    345.51 o
 -15   5  18      428.51      385.96     48.58 o
 -13   5  18     1094.16     1132.05     72.36 o
 -11   5  18      145.20       47.20     61.68 o
  -9   5  18      455.25      409.80     67.00 o
  -7   5  18      171.37      150.15     43.60 o
  -5   5  18       79.90       14.78     34.15 o
  -3   5  18      449.67      319.79     38.05 o
  -1   5  18       45.81      287.66     69.66 o
   1   5  18      401.34      164.68     81.51 o
 -29   1  19      910.23     1018.63     83.82 o
 -27   1  19       43.54       25.05     32.97 o
 -25   1  19     2935.07     2979.81     95.56 o
 -23   1  19      266.63      223.37     24.70 o
 -21   1  19     1786.79     1861.88     56.79 o
 -19   1  19       15.63       33.98     17.83 o
 -17   1  19     1257.90     1211.83     39.28 o
 -15   1  19     4310.10     4270.00     83.70 o
 -13   1  19     2440.13     2587.91     56.48 o
 -11   1  19       98.34       99.60     18.36 o
  -9   1  19     3773.88     3732.84     76.74 o
  -7   1  19     1057.71      945.63     30.27 o
  -5   1  19     3483.92     3523.24     74.24 o
  -3   1  19      287.07      248.03     17.75 o
  -1   1  19     3525.23     3613.00     73.65 o
   1   1  19      102.12       54.12     17.48 o
   3   1  19     1616.56     1686.54     45.23 o
   5   1  19      268.12      258.78     21.44 o
   7   1  19      694.41      650.01     53.98 o
   9   1  19      248.38      229.68     29.88 o
  11   1  19      352.83      316.70     50.99 o
 -28   2  19     1366.77     1252.26    109.40 o
 -26   2  19      290.88      289.29     34.12 o
 -24   2  19     5752.40     5546.91    146.82 o
 -22   2  19     1240.03     1179.47     71.70 o
 -20   2  19     5685.14     5440.96    117.66 o
 -18   2  19     1621.93     1426.81     49.44 o
 -16   2  19      262.24      221.88     21.07 o
 -14   2  19     6846.14     6920.36    132.89 o
 -12   2  19     3453.04     3469.56     74.46 o
 -10   2  19     1767.13     1669.40     48.97 o
  -8   2  19       76.33       91.17     14.22 o
  -6   2  19      119.90      148.77     14.63 o
  -4   2  19       12.86        8.68     12.99 o
  -2   2  19     3615.75     3598.60     70.65 o
   0   2  19     1547.15     1684.18     44.05 o
   2   2  19     1615.92     1683.48     49.93 o
   4   2  19       78.02       28.69     22.36 o
   6   2  19      368.62      389.77     31.65 o
   8   2  19      656.27      625.58     43.30 o
  10   2  19     1085.57      996.87    106.91 o
 -25   3  19     2259.49     2308.79    120.49 o
 -23   3  19      381.15      323.19     36.41 o
 -21   3  19     2391.39     2684.59     89.82 o
 -19   3  19      165.53      118.60     26.54 o
 -17   3  19     3166.80     3367.10     92.88 o
 -15   3  19       47.67       56.38     24.67 o
 -13   3  19     2815.50     3074.81     75.72 o
 -11   3  19     1800.56     2116.33     62.25 o
  -9   3  19      465.65      444.88     30.74 o
  -7   3  19        6.41        0.82     17.54 o
  -5   3  19      548.18      572.06     26.88 o
  -3   3  19     1282.32     1413.09     50.91 o
  -1   3  19     1784.90     1834.28     61.85 o
   1   3  19     1036.02     1146.18     54.49 o
   3   3  19      597.52      501.84     39.44 o
   5   3  19       60.13       73.90     32.75 o
   7   3  19       71.45       66.84     58.60 o
   9   3  19      317.02      235.72     80.13 o
 -22   4  19       26.99      -45.84     42.83 o
 -20   4  19      112.14       51.76     52.72 o
 -18   4  19      151.00       79.17     39.61 o
 -16   4  19      357.41      296.53     29.20 o
 -14   4  19       14.94       28.94     35.33 o
 -12   4  19      189.30      198.34     31.57 o
 -10   4  19      492.52      457.49     32.71 o
  -8   4  19      851.02      724.51     49.84 o
  -6   4  19      604.23      793.14     71.70 o
  -4   4  19        7.97       30.23     24.19 o
  -2   4  19      200.10      187.92     28.72 o
   0   4  19        3.99       79.09     34.34 o
   2   4  19       83.29       79.02     48.61 o
   4   4  19       56.83      132.99    111.20 o
   6   4  19       82.69      164.85    213.64 o
 -17   5  19      571.70      456.14     52.61 o
 -15   5  19      239.35      247.83     39.94 o
 -13   5  19     1088.56     1299.13     96.95 o
 -11   5  19      487.46      270.64    126.75 o
  -9   5  19      541.33      472.85    126.74 o
  -7   5  19        2.27       95.61     99.52 o
  -5   5  19      969.02     1160.18    110.85 o
  -3   5  19        2.40       23.30     34.93 o
  -1   5  19      595.60      244.50     61.86 o
 -28   0  20     4550.31     4404.91    160.34 o
 -26   0  20       10.57       29.79     39.56 o
 -24   0  20     9084.41     8987.20    282.47 o
 -22   0  20      768.99      703.71     56.43 o
 -20   0  20     5586.24     5785.98    182.03 o
 -18   0  20     2425.71     2509.36     87.59 o
 -16   0  20    13891.19    14675.67    390.15 o
 -14   0  20     4564.58     4671.57    138.83 o
 -12   0  20     6520.87     6600.66    186.70 o
 -10   0  20      436.61      554.23     40.72 o
  -8   0  20    12508.30    12783.22    288.87 o
  -6   0  20      106.12       97.59     18.55 o
  -4   0  20     4263.02     4191.82    115.70 o
  -2   0  20       92.96      108.19     20.24 o
   0   0  20     2098.98     2473.38    114.28 o
   2   0  20       66.04       87.75     43.09 o
   4   0  20      983.98      869.80     69.66 o
   6   0  20      377.34      345.87     43.27 o
   8   0  20       12.49       16.70     42.60 o
  10   0  20      751.48      896.19     89.10 o
 -29   1  20       25.98      -51.34     54.43 o
 -27   1  20     1394.32     1723.53    178.45 o
 -25   1  20     1256.77     1403.91     60.46 o
 -23   1  20     2847.12     3070.73     91.26 o
 -21   1  20       71.99       77.66     19.11 o
 -19   1  20     1734.58     1760.71     47.89 o
 -17   1  20     1692.38     1949.32     51.25 o
 -15   1  20      853.90      968.53     37.13 o
 -13   1  20    16326.75    17206.92    306.18 o
 -11   1  20       22.45       36.98     13.17 o
  -9   1  20     1044.11     1215.36     34.27 o
  -7   1  20       91.76       83.24     18.33 o
  -5   1  20      982.43     1108.22     34.63 o
  -3   1  20       53.64       21.81     11.33 o
  -1   1  20     2753.24     2893.44     61.75 o
   1   1  20        4.41       17.54     16.09 o
   3   1  20      600.10      800.21     42.55 o
   5   1  20      127.95      150.39     23.58 o
   7   1  20      633.05      696.76     40.33 o
   9   1  20      280.71      164.46     52.98 o
  11   1  20      107.94       58.27     46.04 o
 -28   2  20      557.58      573.48     93.35 o
 -26   2  20       42.67       53.72     37.64 o
 -24   2  20      142.80      162.30     26.62 o
 -22   2  20      288.44      256.50     28.04 o
 -20   2  20      177.40      189.41     28.69 o
 -18   2  20       13.32        4.05     22.44 o
 -16   2  20      149.03      117.46     20.45 o
 -14   2  20      196.20      226.78     20.41 o
 -12   2  20      828.10      826.67     36.60 o
 -10   2  20      163.46      140.50     25.12 o
  -8   2  20      827.24      906.57     28.96 o
  -6   2  20     2168.52     2324.81     49.49 o
  -4   2  20      977.55     1094.24     36.53 o
  -2   2  20       41.68      105.00     17.95 o
   0   2  20      530.90      491.81     36.98 o
   2   2  20      453.05      372.65     24.64 o
   4   2  20       26.72       19.73     23.71 o
   6   2  20       88.78      103.86     26.71 o
   8   2  20        7.36       18.45     34.36 o
  10   2  20       59.52       95.62    120.20 o
 -25   3  20      199.03      345.56     37.70 o
 -23   3  20     2231.64     2514.64     96.28 o
 -21   3  20      395.68      427.57     39.62 o
 -19   3  20       77.52      108.42     24.70 o
 -17   3  20        7.17       32.55     19.87 o
 -15   3  20       22.39       -6.37     24.40 o
 -13   3  20     1484.99     1556.53     51.09 o
 -11   3  20      859.97      913.51     43.27 o
  -9   3  20     1162.83     1171.42     47.02 o
  -7   3  20      585.73      479.75     31.07 o
  -5   3  20     1724.41     1628.34     45.66 o
  -3   3  20      476.28      658.29     42.75 o
  -1   3  20     4359.25     4566.08    129.79 o
   1   3  20      208.10      234.73     29.98 o
   3   3  20      861.20      869.91     81.27 o
   5   3  20       97.57       16.65     38.63 o
   7   3  20      348.79      144.31     62.68 o
 -22   4  20       19.93       -7.84     52.73 o
 -20   4  20     1936.88     2078.56    166.26 o
 -18   4  20      104.51       44.57     59.30 o
 -16   4  20     2607.65     3083.02    124.99 o
 -14   4  20       81.53       56.30     32.45 o
 -12   4  20     1725.93     1790.45     72.71 o
 -10   4  20       99.68       81.82     25.03 o
  -8   4  20       58.29       33.68     28.31 o
  -6   4  20       40.33       60.63     27.48 o
  -4   4  20     1350.77     1489.24     78.71 o
  -2   4  20      960.73      906.58     64.33 o
   0   4  20     1016.20      821.47     89.00 o
   2   4  20      965.71     1094.59     77.67 o
   4   4  20      366.81      231.67     90.93 o
 -15   5  20      232.82      425.50     99.93 o
 -13   5  20      142.28      152.19     49.67 o
 -11   5  20       12.24       21.40     73.18 o
  -9   5  20      274.77       18.07     47.91 o
  -7   5  20      650.85      505.28     68.56 o
  -5   5  20      561.60      124.17     92.36 o
  -3   5  20      107.90       20.00     47.29 o
 -29   1  21       30.62      -13.45     69.66 o
 -27   1  21     4103.83     4502.84    124.88 o
 -25   1  21        5.05      573.91    394.31 o
 -23   1  21     1799.24     1999.87     77.90 o
 -21   1  21       84.18      116.76     21.62 o
 -19   1  21      397.23      524.06     45.14 o
 -17   1  21      748.77      727.45     39.20 o
 -15   1  21     1392.74     1510.09     40.54 o
 -13   1  21       14.02       40.67     13.89 o
 -11   1  21      785.67      841.78     35.71 o
  -9   1  21      857.88      888.84     32.54 o
  -7   1  21      661.51      682.49     32.82 o
  -5   1  21      380.51      430.21     29.25 o
  -3   1  21      636.20      649.79     28.13 o
  -1   1  21      581.95      749.81     57.75 o
   1   1  21     2254.50     2176.23     59.01 o
   3   1  21      278.32      346.53     26.43 o
   5   1  21      619.35      646.68     39.19 o
   7   1  21      274.02      308.19     30.79 o
   9   1  21        5.26      -51.39     38.35 o
 -26   2  21      609.76      621.66     48.21 o
 -24   2  21     4589.04     4683.42    121.26 o
 -22   2  21      554.74      531.52     38.54 o
 -20   2  21     1991.26     2073.51     63.82 o
 -18   2  21      194.28      162.90     21.50 o
 -16   2  21     1647.15     1596.57     47.39 o
 -14   2  21      527.75      492.34     28.88 o
 -12   2  21     7650.75     7614.73    153.35 o
 -10   2  21        8.46        7.14     11.81 o
  -8   2  21     2460.77     2471.62     54.06 o
  -6   2  21      251.51      304.51     18.66 o
  -4   2  21     5282.77     5248.06    100.99 o
  -2   2  21      593.04      625.58     32.44 o
   0   2  21     3895.92     4070.63     98.66 o
   2   2  21       45.18      114.90     26.02 o
   4   2  21     1565.39     1663.84     71.34 o
   6   2  21      138.52      169.77     33.40 o
   8   2  21      406.58      877.14    345.29 o
 -25   3  21     1956.20     1813.57    142.81 o
 -23   3  21     1102.09     1089.08     71.91 o
 -21   3  21      278.72      284.23     42.92 o
 -19   3  21      294.58      349.91     32.96 o
 -17   3  21      145.14       85.85     25.45 o
 -15   3  21     1023.01     1153.07     50.82 o
 -13   3  21     2110.64     2228.56     68.31 o
 -11   3  21     1602.13     1612.84     63.19 o
  -9   3  21      887.08      868.79     47.38 o
  -7   3  21      102.54       84.89     22.70 o
  -5   3  21      750.61      811.16     42.20 o
  -3   3  21     1087.55     1169.62     50.06 o
  -1   3  21      766.44      989.62     60.92 o
   1   3  21        2.66        9.68     30.70 o
   3   3  21      837.98      707.52     58.67 o
   5   3  21       47.05       97.04     75.15 o
 -22   4  21      270.13       90.96     82.80 o
 -20   4  21      123.78      146.92     61.21 o
 -18   4  21      316.26      223.75     75.36 o
 -16   4  21        2.74        6.14     43.91 o
 -14   4  21       12.18      127.27     39.78 o
 -12   4  21        1.80       65.45     29.67 o
 -10   4  21       43.75        5.94     32.79 o
  -8   4  21      124.79       96.21     30.78 o
  -6   4  21      507.00      843.35     63.76 o
  -4   4  21      978.08      958.13    125.33 o
  -2   4  21       20.47       78.72     63.37 o
   0   4  21       98.44      371.21     41.24 o
   2   4  21       49.98      -34.92     58.42 o
 -15   5  21      332.85       83.07     64.44 o
 -13   5  21       73.01       30.93     50.04 o
 -11   5  21      616.02      447.74     55.71 o
  -9   5  21       12.37      102.39    125.81 o
  -7   5  21        4.79      -31.22     51.51 o
  -5   5  21      259.91      105.92     56.11 o
 -28   0  22      673.61      460.68     82.73 o
 -26   0  22     5563.38     6251.12    307.87 o
 -24   0  22     1094.41     1230.63    146.24 o
 -22   0  22     5532.52     5972.06    200.95 o
 -20   0  22     2746.75     3146.49    127.46 o
 -18   0  22     2105.66     2310.13     78.30 o
 -16   0  22      506.79      496.37     46.44 o
 -14   0  22       52.84       85.31     70.68 o
 -12   0  22     1173.26     1140.48     51.11 o
 -10   0  22      776.48      687.95     43.92 o
  -8   0  22    10616.20    10674.16    246.20 o
  -6   0  22     1273.73     1194.66     52.15 o
  -4   0  22      885.51      979.43     47.78 o
  -2   0  22     1037.55     1225.35     83.70 o
   0   0  22     4823.13     5131.10    157.65 o
   2   0  22     2234.30     2149.91     82.17 o
   4   0  22     1416.77     1588.69     91.25 o
   6   0  22      252.04      186.50     48.67 o
   8   0  22       62.73      -19.03     59.81 o
 -27   1  22     2995.45     3438.54    318.60 o
 -25   1  22     1117.53     1219.54     90.05 o
 -23   1  22     4238.42     4384.27    128.06 o
 -21   1  22       14.46       25.59     24.39 o
 -19   1  22     2245.92     2365.69     60.32 o
 -17   1  22      126.04       77.46     17.85 o
 -15   1  22      691.59      676.60     37.19 o
 -13   1  22      206.38      174.26     24.23 o
 -11   1  22      726.05      687.55     31.74 o
  -9   1  22     1504.42     1451.20     45.19 o
  -7   1  22     1060.18     1191.75     39.95 o
  -5   1  22       10.49       17.99     16.87 o
  -3   1  22     1395.25     1476.82     43.22 o
  -1   1  22      460.31      340.55     21.27 o
   1   1  22      974.18      909.41     48.06 o
   3   1  22      210.86      200.90     26.86 o
   5   1  22      137.85      154.07     28.16 o
   7   1  22       15.98       18.82     29.24 o
 -26   2  22      173.67      394.59     49.25 o
 -24   2  22       71.09       60.59     45.29 o
 -22   2  22       35.69       39.34     27.89 o
 -20   2  22        2.58      -22.29     22.20 o
 -18   2  22        0.10        5.06     20.79 o
 -16   2  22       62.27       41.77     20.23 o
 -14   2  22      105.96       51.35     20.35 o
 -12   2  22        0.16       80.12     24.66 o
 -10   2  22        2.39        8.46     14.02 o
  -8   2  22      113.04      100.28     15.81 o
  -6   2  22        0.29      -30.23     18.66 o
  -4   2  22       99.69      107.22     20.94 o
  -2   2  22       34.56       63.68     19.06 o
   0   2  22       61.78       76.71     20.29 o
   2   2  22      167.00       94.09     25.95 o
   4   2  22        0.02      -20.62     30.50 o
   6   2  22       39.88      211.30     68.53 o
 -25   3  22        3.94      118.07    105.45 o
 -23   3  22     2167.65     2373.03    101.67 o
 -21   3  22       53.51       40.19     35.14 o
 -19   3  22     1492.83     1713.35     74.30 o
 -17   3  22       61.71       58.68     29.93 o
 -15   3  22     2162.62     2368.21     70.59 o
 -13   3  22       59.50       79.42     21.87 o
 -11   3  22     1708.83     1831.87     66.66 o
  -9   3  22      105.70       96.62     25.74 o
  -7   3  22      367.54      419.32     38.17 o
  -5   3  22       53.08       21.66     21.27 o
  -3   3  22     1215.65     1652.70     72.71 o
  -1   3  22       50.94       40.77     43.50 o
   1   3  22      550.94      605.13     56.85 o
   3   3  22        6.94      -50.94     41.66 o
   5   3  22      177.68       37.21     72.34 o
 -20   4  22      162.17      101.59     77.37 o
 -18   4  22      207.44      243.03     46.44 o
 -16   4  22      817.05      479.64    144.65 o
 -14   4  22      985.36      919.97     99.04 o
 -12   4  22     1670.69     1436.32    108.08 o
 -10   4  22     1211.84     1401.57     75.04 o
  -8   4  22     1339.85     1206.05    100.95 o
  -6   4  22      332.79      183.27     41.60 o
  -4   4  22     2613.22     2242.00    166.72 o
  -2   4  22      197.73      260.24     42.29 o
   0   4  22      863.28      726.22     70.63 o
 -27   1  23     1131.14     1136.27     86.08 o
 -25   1  23       95.05       65.97     63.16 o
 -23   1  23     1741.34     1762.66     64.36 o
 -21   1  23      284.65      235.91     29.21 o
 -19   1  23      571.32      568.46     35.26 o
 -17   1  23       17.98       11.43     20.95 o
 -15   1  23     1627.30     1659.11     45.67 o
 -13   1  23     1300.60     1263.04     42.57 o
 -11   1  23     4690.51     4993.95     98.35 o
  -9   1  23      195.24      257.99     23.93 o
  -7   1  23     4165.88     4406.86     81.97 o
  -5   1  23      261.63      178.22     18.16 o
  -3   1  23      954.57     1050.08     45.46 o
  -1   1  23      217.22      192.93     22.08 o
   1   1  23      981.15     1192.42     48.58 o
   3   1  23        5.68       17.21     24.70 o
   5   1  23       96.95      113.28     32.13 o
   7   1  23        2.33       20.90     47.77 o
 -26   2  23     3213.33     2938.29    300.49 o
 -24   2  23      223.63      265.70     42.95 o
 -22   2  23     3168.68     3363.32    104.24 o
 -20   2  23       14.13      -12.92     25.03 o
 -18   2  23     2043.93     2199.74     68.55 o
 -16   2  23      472.83      465.80     36.48 o
 -14   2  23      979.25      993.28     61.28 o
 -12   2  23     2635.40     2722.91     64.17 o
 -10   2  23     1909.40     1999.59     45.37 o
  -8   2  23      194.66      210.35     16.91 o
  -6   2  23     1068.07     1039.61     34.38 o
  -4   2  23      697.57      692.37     34.49 o
  -2   2  23     1660.28     1745.08     57.20 o
   0   2  23     1974.54     1859.79     63.28 o
   2   2  23      500.22      474.81     31.93 o
   4   2  23      161.04       78.96     35.10 o
   6   2  23       16.21     -165.74     92.62 o
 -23   3  23     1681.37     1811.46    113.28 o
 -21   3  23        6.41      -25.26     31.21 o
 -19   3  23     1578.61     1436.51     83.94 o
 -17   3  23       59.99       59.76     25.10 o
 -15   3  23     1221.27     1288.68     57.66 o
 -13   3  23      510.93      460.88     32.33 o
 -11   3  23      270.95      203.03     33.09 o
  -9   3  23      103.65       56.53     28.37 o
  -7   3  23      354.63      324.35     39.86 o
  -5   3  23       10.13        2.84     23.02 o
  -3   3  23     1487.12     1693.25     81.26 o
  -1   3  23      455.06      257.66     71.06 o
   1   3  23      354.46      108.98     44.92 o
   3   3  23      123.79      -44.74     53.78 o
 -20   4  23      224.81      220.26     64.73 o
 -18   4  23        5.91      107.78     53.16 o
 -16   4  23       56.04      123.14     47.77 o
 -14   4  23       89.60       46.35     42.90 o
 -12   4  23      332.96      192.07     45.17 o
 -10   4  23        6.09      -90.61     45.31 o
  -8   4  23       88.51      -60.37     52.08 o
  -6   4  23       23.72      104.99     77.40 o
  -4   4  23       17.82      -26.80     48.26 o
  -2   4  23      126.09       52.34     74.96 o
 -28   0  24      135.88       63.07    114.56 o
 -26   0  24     4506.71     4834.79    248.82 o
 -22   0  24     3774.22     3959.77    171.44 o
 -20   0  24      327.36      200.66     32.44 o
 -18   0  24      412.15      455.72     39.08 o
 -16   0  24     1283.44     1173.64     63.56 o
 -14   0  24     7914.42     8004.18    229.46 o
 -12   0  24      656.77      756.94     57.40 o
 -10   0  24     3142.97     3409.78     96.91 o
  -8   0  24      650.21      621.73     51.61 o
  -6   0  24     5309.66     5609.67    148.49 o
  -4   0  24       90.24       50.14     24.78 o
  -2   0  24     4087.77     4172.18    138.09 o
   0   0  24      429.89      385.93     37.96 o
   2   0  24      564.38      594.32     49.63 o
   4   0  24        6.52       21.65     41.99 o
   6   0  24      307.60      446.31     65.94 o
 -27   1  24      189.39      226.55     63.07 o
 -25   1  24     2018.61     2019.14     91.07 o
 -23   1  24       34.40       57.81     31.33 o
 -21   1  24      120.04      103.56     29.73 o
 -19   1  24      348.19      230.59     29.09 o
 -17   1  24      329.41      286.06     24.30 o
 -15   1  24      237.62      230.19     19.47 o
 -13   1  24      637.54      599.01     36.29 o
 -11   1  24     3918.96     3897.35     75.22 o
  -9   1  24       72.41       65.25     15.57 o
  -7   1  24     1422.66     1573.95     47.08 o
  -5   1  24      411.24      421.66     24.05 o
  -3   1  24     2235.01     2340.03     62.07 o
  -1   1  24      362.75      274.99     25.04 o
   1   1  24      676.01      724.07     48.42 o
   3   1  24        2.25       -9.01     32.55 o
   5   1  24      138.24      201.86     40.63 o
 -26   2  24      385.24      217.18     58.47 o
 -24   2  24        5.62      -51.40     42.68 o
 -22   2  24      163.61      138.53     30.12 o
 -20   2  24       11.39        5.58     25.82 o
 -18   2  24       46.27       77.20     41.06 o
 -16   2  24       49.48      -13.82     25.06 o
 -14   2  24      735.65      674.19     54.68 o
 -12   2  24       80.91       76.78     19.77 o
 -10   2  24       71.37      100.48     19.35 o
  -8   2  24      209.25      168.70     18.74 o
  -6   2  24       49.98       51.97     17.44 o
  -4   2  24       29.63       45.30     21.17 o
  -2   2  24       36.59       43.80     19.96 o
   0   2  24       24.84       38.13     35.34 o
   2   2  24       25.50      -28.53     38.08 o
   4   2  24       75.67      -18.17     44.19 o
 -23   3  24       15.49      162.86     71.90 o
 -21   3  24     1289.41     1340.39    107.68 o
 -19   3  24      173.61      118.13     56.86 o
 -17   3  24      151.68      188.07     34.82 o
 -15   3  24      801.12      826.07     52.73 o
 -13   3  24      482.09      589.37     47.36 o
 -11   3  24     1194.72     1196.40     66.51 o
  -9   3  24      897.06      908.08     58.21 o
  -7   3  24      162.04      127.81     22.56 o
  -5   3  24      115.95      123.01     40.33 o
  -3   3  24     1139.68      969.90    100.87 o
  -1   3  24      297.31      207.64     40.41 o
   1   3  24      569.25      350.55    130.17 o
 -18   4  24     1811.35      993.88     95.85 o
 -16   4  24      101.30       -7.72     68.95 o
 -14   4  24     2224.31     1740.64     89.50 o
 -12   4  24      139.13      136.08     53.01 o
 -10   4  24      863.78      821.27    105.28 o
  -8   4  24        6.93       29.21     46.09 o
  -6   4  24      146.91     -134.06     85.31 o
  -4   4  24      382.02      146.18     58.99 o
 -27   1  25      136.18       65.16     55.53 o
 -25   1  25     2826.91     2807.60    156.90 o
 -23   1  25       39.47       -1.25     27.57 o
 -21   1  25      250.86      182.02     36.63 o
 -19   1  25      319.78      328.27     32.38 o
 -17   1  25      713.54      867.56     48.01 o
 -15   1  25       51.94       42.14     19.55 o
 -13   1  25     3517.48     3535.44     80.50 o
 -11   1  25      318.01      321.81     21.70 o
  -9   1  25       11.88       24.41     17.66 o
  -7   1  25      552.76      665.20     35.10 o
  -5   1  25     1142.13     1119.90     45.36 o
  -3   1  25      252.46      268.98     23.95 o
  -1   1  25      910.68     1066.31     50.74 o
   1   1  25      259.57      275.04     33.70 o
   3   1  25       96.30      141.84     39.61 o
 -24   2  25      623.21      590.59    198.96 o
 -22   2  25     1683.26     1636.06    140.23 o
 -20   2  25      120.65      144.33     33.15 o
 -18   2  25     1277.80     1348.74     71.17 o
 -16   2  25      175.32      122.94     26.64 o
 -14   2  25     1733.64     1729.69     62.75 o
 -12   2  25      678.05      660.05     34.67 o
 -10   2  25     2738.72     2837.48     67.14 o
  -8   2  25       42.70       69.67     21.26 o
  -6   2  25     1282.25     1277.42     46.09 o
  -4   2  25      236.10      290.89     40.04 o
  -2   2  25     1698.21     1615.57    176.00 o
   0   2  25        7.06      -23.10     44.87 o
   2   2  25      310.69       77.38    208.39 o
 -21   3  25      265.19       10.30     75.60 o
 -19   3  25      312.51      440.01     41.48 o
 -17   3  25      822.62      961.01    131.61 o
 -15   3  25      427.18      676.80    174.83 o
 -13   3  25     1359.61     1317.09    154.91 o
 -11   3  25     1394.50     1209.31    114.06 o
  -9   3  25      427.92      350.17    100.92 o
  -7   3  25      705.46      549.56     47.18 o
  -5   3  25      143.47        8.18     58.23 o
  -3   3  25      425.46      143.22     63.34 o
  -1   3  25      348.19       18.83     84.08 o
 -16   4  25       71.88      273.30    153.55 o
 -14   4  25       14.47      -41.88     42.77 o
 -12   4  25       16.13     -101.23     50.62 o
 -10   4  25        5.20     -103.18     61.35 o
  -8   4  25       30.64       59.18     54.68 o
 -26   0  26      541.38      779.76    113.40 o
 -24   0  26     1086.25      855.62    106.69 o
 -20   0  26     1279.25     1188.59    100.56 o
 -18   0  26     1116.39      863.89    127.86 o
 -16   0  26     6288.46     6109.91    235.39 o
 -14   0  26     2346.02     2287.98     94.07 o
 -12   0  26     5224.93     5447.89    151.90 o
 -10   0  26      423.88      457.81     41.19 o
  -8   0  26      698.86      609.13     52.14 o
  -6   0  26     3909.60     3619.25    125.41 o
  -4   0  26        8.59       -5.88     30.18 o
  -2   0  26      503.46      624.39     75.99 o
   0   0  26      437.89      558.57     62.19 o
   2   0  26      720.57      584.40     61.23 o
 -25   1  26     1416.04     1531.53    101.61 o
 -23   1  26        4.49      -25.26     28.27 o
 -21   1  26     1179.55     1364.91     61.86 o
 -19   1  26       99.05      100.41     30.04 o
 -17   1  26     2802.80     2908.75     78.11 o
 -15   1  26      372.74      312.36     27.01 o
 -13   1  26     2262.87     2398.50     60.35 o
 -11   1  26      650.97      560.39     29.78 o
  -9   1  26     1145.88     1200.99     43.91 o
  -7   1  26       30.06       68.19     31.62 o
  -5   1  26      746.65      857.37     45.02 o
  -3   1  26      182.03      215.93     27.96 o
  -1   1  26      509.78      446.44     38.38 o
   1   1  26       47.76       62.55     70.86 o
 -24   2  26       25.99      211.40     59.33 o
 -22   2  26       21.32       -9.51     77.61 o
 -20   2  26       28.77       25.98     37.01 o
 -18   2  26      109.31      148.03     32.35 o
 -16   2  26      320.66      329.03     31.50 o
 -14   2  26       61.99       29.88     28.27 o
 -12   2  26       22.33       44.83     21.59 o
 -10   2  26      197.50      162.48     22.77 o
  -8   2  26       14.44       69.49     26.03 o
  -6   2  26       51.59       46.37     25.38 o
  -4   2  26       87.56       56.16     27.53 o
  -2   2  26      143.18      144.58     41.18 o
   0   2  26        5.35       24.21     58.35 o
 -21   3  26     1850.89     1845.96    369.03 o
 -19   3  26        2.60      -17.06     68.25 o
 -17   3  26      289.65      213.20    122.08 o
 -15   3  26      108.18       39.96     47.92 o
 -13   3  26      695.88      486.37     49.11 o
 -11   3  26       14.73      -48.60     41.85 o
  -9   3  26     1053.57      806.72     52.89 o
  -7   3  26        4.19      118.57     53.10 o
  -5   3  26      280.95       93.69    106.24 o
  -3   3  26       25.78      -27.83    145.02 o
 -25   1  27      983.38     1005.25    110.91 o
 -23   1  27      179.78      101.23     37.76 o
 -21   1  27      213.01      151.55     36.04 o
 -19   1  27      155.11      162.02     28.06 o
 -17   1  27      999.21     1097.39     50.72 o
 -15   1  27      705.62      738.53     36.33 o
 -13   1  27     1549.83     1666.01     55.89 o
 -11   1  27      815.28      840.51     46.07 o
  -9   1  27      379.37      403.68     31.30 o
  -7   1  27      479.52      415.35     33.93 o
  -5   1  27      341.33      379.68     30.70 o
  -3   1  27       55.94       24.78     28.58 o
  -1   1  27      258.09      339.14     82.81 o
 -22   2  27        8.34      119.96     56.99 o
 -20   2  27     2089.62     2160.41     99.57 o
 -18   2  27        7.52       -9.43     36.53 o
 -16   2  27     1879.58     1674.04     82.81 o
 -14   2  27      645.28      567.94     41.60 o
 -12   2  27     3040.30     2830.65     86.53 o
 -10   2  27      962.01      684.51     44.66 o
  -8   2  27     1563.82     1402.91     56.03 o
  -6   2  27       48.58       66.21     33.36 o
  -4   2  27      375.10      297.10     55.43 o
  -2   2  27      479.90      151.23    101.87 o
 -19   3  27        5.85      168.67     87.95 o
 -17   3  27      750.77      657.52    173.36 o
 -15   3  27       12.46      103.18     71.77 o
 -13   3  27      556.77      346.19     52.37 o
 -11   3  27      328.69      172.59     74.93 o
  -9   3  27      292.21      181.95    105.54 o
  -7   3  27       21.57      -16.04     64.47 o
  -5   3  27      404.29      -56.06    126.74 o
 -24   0  28     3122.11     3725.41    209.35 o
 -22   0  28        7.43       19.50     80.43 o
 -20   0  28     4577.36     4955.92    365.67 o
 -18   0  28       25.46       82.73     48.23 o
 -16   0  28     3256.52     3562.83    169.33 o
 -14   0  28       67.60       84.02     37.80 o
 -12   0  28     4341.40     4415.82    145.07 o
 -10   0  28      204.42      182.07     32.13 o
  -8   0  28      109.98      110.69     33.47 o
  -6   0  28     1104.70     1048.16     71.86 o
  -4   0  28      515.64      555.88     51.72 o
  -2   0  28       58.62       63.13     65.05 o
 -23   1  28     2437.84     2245.20    284.26 o
 -21   1  28      118.78       10.25     32.50 o
 -19   1  28      683.44      573.74     46.57 o
 -17   1  28      164.32      162.69     33.24 o
 -15   1  28     1346.01     1383.61     74.99 o
 -13   1  28      641.59      546.61     35.21 o
 -11   1  28      915.93      887.41     48.07 o
  -9   1  28      247.10      236.66     30.15 o
  -7   1  28       52.43      508.95    250.70 o
  -5   1  28       90.77      116.01     37.20 o
  -3   1  28       53.99      -41.26     51.47 o
 -20   2  28       12.86      125.87     57.66 o
 -18   2  28      120.45      137.91     49.96 o
 -16   2  28       38.04       68.48     36.20 o
 -14   2  28        1.45      -22.52     34.61 o
 -12   2  28       49.28      143.59     31.02 o
 -10   2  28       82.93      222.15     61.67 o
  -8   2  28        4.61      -37.46     54.97 o
  -6   2  28        0.03       55.83     61.49 o
  -4   2  28        0.00       43.73     66.80 o
 -15   3  28      568.07      303.97     92.66 o
 -13   3  28      651.19      268.82     62.17 o
 -11   3  28      828.18      154.40     67.67 o
 -21   1  29        2.85        3.66     54.88 o
 -19   1  29     2062.88     1900.00     78.95 o
 -17   1  29       19.30      -37.11     27.66 o
 -15   1  29     2261.54     2191.20     96.36 o
 -13   1  29       29.23       25.28     37.07 o
 -11   1  29      831.02      913.03     49.59 o
  -9   1  29       66.57        4.71     27.41 o
  -7   1  29       22.63       47.81     28.50 o
  -5   1  29      582.43      417.97     67.55 o
 -18   2  29      277.20      409.75     74.34 o
 -16   2  29      911.39      743.37    161.58 o
 -14   2  29      941.69      747.95     91.02 o
 -12   2  29     1070.33      913.72     95.74 o
 -10   2  29      146.92        0.58     68.42 o
  -8   2  29      127.52       49.65     55.22 o
 -20   0  30       60.38      207.01    179.15 o
 -18   0  30     3328.11     2685.31    189.74 o
 -16   0  30      221.65      286.39     53.86 o
 -14   0  30     2882.68     2809.24    126.78 o
 -12   0  30      216.06       53.51     45.32 o
 -10   0  30      731.35      642.72     58.01 o
  -8   0  30       11.24      -20.62     51.42 o
 -19   1  30      686.63      455.86     67.19 o
 -17   1  30       32.14      111.26     33.59 o
 -15   1  30     1372.47     1449.16     75.22 o
 -13   1  30      151.29      191.15     41.07 o
 -11   1  30      632.20      667.82     75.07 o
  -9   1  30        3.80      -20.70     43.54 o
 -14   2  30      485.84      506.97    112.12 o
 
